# Supplementary material for: Functional changes in the oral microbiome after use of fluoride and arginine containing dentifrices: a metagenomic and metatranscriptomic study
Source: Microbiome. 2022 Sep 28;10:159. doi: 10.1186/s40168-022-01338-4 (PMC9520947; doi:10.1186/s40168-022-01338-4)
Supplement: Supplementary file 2 — Additional file 1: Additional Tables 1–17. Additional tables are separated in sheets in a single excel file. The first line in each sheet contains the title of each additional table. [file 40168_2022_1338_MOESM1_ESM.xlsx]

## Sheet: Table_list
Supplementary Table 1. Taxonomical composition at genus level using metagenomic and metatranscriptomic datasets.
Supplementary Table 2. Differentially represented species after Fluoride treatment in CA patients
Supplementary Table 3. Differentially represented species after Fluoride treatment in CF patients
Supplementary Table 4. Differentially represented active species after Fluoride treatment in CA patients
Supplementary Table 5. Differentially represented active species after Fluoride treatment in CF patients
Supplementary Table 6. Differentially represented species after Fluoride+arginine treatment in CA patients
Supplementary Table 7. Differentially represented species after Fluoride+arginine treatment in CF patients
Supplementary Table 8. Differentially represented active species after Fluoride+arginine treatment in CA patients
Supplementary Table 9. Differentially represented active species after Fluoride+arginine treatment in CF patients
Supplementary Table 10. Differentially represented genes after Fluoride treatment in CA patients
Supplementary Table 11. Differentially represented genes after Fluoride treatment in CF patients
Supplementary Table 12. Differentially expressed genes after Fluoride treatment in CA patients
Supplementary Table 13. Differentially expressed genes after Fluoride treatment in CF patients
Supplementary Table 14. Differentially represented genes after Fluoride+arginine treatment in CA patients
Supplementary Table 15. Differentially represented genes after Fluoride+arginine treatment in CF patients
Supplementary Table 16. Differentially expressed genes after Fluoride+arginine treatment in CA patients
Supplementary Table 17. Differentially expressed genes after Fluoride+arginine treatment in CF patients

## Sheet: Sup. Table 1
Supplementary Table 1. Taxonomical composition at genus level using metagenomic and metatranscriptomic datasets.
	Metagenome						Metatranscriptome
Genus	Baseline_CA	Baseline_CF	Fluoride_CA	Floride_CF	Arginine_CA	Arginine_CF	Baseline_CA	Baseline_CF	Fluoride_CA	Floride_CF	Arginine_CA	Arginine_CF
Actinomyces	39.3173	30.2997	33.8739	25.1957	44.8728	35.3568	9.55957	5.77562	13.0733	9.19226	11.1596	4.74459
Corynebacterium	14.1241	7.47101	12.1449	10.3466	10.0896	13.7251	6.56417	4.11358	10.3136	5.55501	5.58308	3.81062
Prevotella	3.22533	4.06532	6.6586	8.02801	1.49555	2.00702	5.14935	13.7705	8.07747	11.0109	6.33159	11.7849
Capnocytophaga	1.44483	1.46072	1.40827	1.30806	0.107976	0.0895465	13.2304	12.8095	12.0757	11.2857	11.0112	12.5212
Fusobacterium	0.328968	0.397494	0.0473692	2.73543	0.0581676	0.0501381	10.2153	16.2197	7.69464	11.7503	11.5324	16.1251
Haemophilus	1.1099	1.71002	0.408356	2.55699	0.098414	0.0626525	12.6492	6.20345	12.4139	8.64329	10.7603	6.48212
Tannerella	3.01453	3.55995	3.81835	4.53651	4.34994	6.74449	2.67195	3.09712	2.06821	4.36102	2.00693	3.28771
Neisseria	2.85198	5.31019	3.50921	2.08787	2.79265	8.14082	2.74521	2.86865	2.83401	3.40557	4.22387	2.71679
Leptotrichia	1.03903	0.900739	0.158352	7.50221	0.348461	0.118611	3.42677	5.47476	3.72883	4.16647	6.20518	9.81179
Lautropia	2.34575	2.21451	7.38258	1.27717	2.62871	3.14199	4.44738	1.71853	3.13403	3.00376	2.82221	0.971986
Selenomonas	3.58962	2.56867	5.84213	3.62261	5.63243	5.22158	1.07777	0.95094	0.720646	1.72441	0.822409	0.928485
Veillonella	2.84054	2.92601	0.506979	4.17115	0.464768	0.13954	2.08718	4.14713	2.69579	1.90224	3.57509	3.18055
Aggregatibacter	0.55194	1.42628	0.707981	1.93694	0.098777	0.272568	3.32391	3.56954	3.95852	4.386	2.83881	5.47382
Streptococcus	2.85303	4.76402	0.622688	3.52265	0.331552	0.158346	2.0237	2.13519	3.24651	2.3031	3.89129	1.94854
Campylobacter	0.928528	0.957474	1.34314	1.1532	1.22519	1.07471	2.802	3.63104	2.5729	2.42532	2.33116	3.29874
Porphyromonas	0.423388	1.05948	0.822453	1.38365	0.484953	0.942317	2.31204	2.13945	1.76047	3.12213	2.42467	2.53939
Cardiobacterium	2.05301	2.84158	2.18404	1.1912	2.22811	4.58964	0.416324	0.207082	0.231848	0.40373	0.643858	0.38175
Actinobaculum	1.27531	1.48162	0.972696	0.423458	2.03837	0.583987	1.28139	1.27559	1.93829	1.84858	1.57652	0.583676
Actinomycetaceae__uc	2.40002	2.60968	2.13725	0.751607	4.77612	1.12799	0	0	0	0	0	0
Rothia	1.80574	1.92489	1.63508	0.26085	1.21218	0.963471	1.08078	0.418715	1.97464	0.550197	1.1869	0.271979
Kingella	1.00477	1.57111	1.28738	2.34242	1.22074	1.62169	0.622635	0.607432	0.828247	0.814176	0.423179	0.426504
Neisseriaceae__uc	1.18317	1.81533	2.14614	0.740884	1.63435	3.49553	0	0	0	0	0	0
Rhodobacter	0.000273418	0.000412965	0.0125307	0.000451649	8.59761e-05	0.000273334	1.83188	1.72599	0.889229	1.94782	1.98813	1.68197
Bacillus	0.0427899	0.035642	0.00572269	0.00221771	0.0694114	0.00623845	5.44592	0.865979	0.000123441	0.00768231	0.00357605	0.00219804
Bacteria__uc	1.41767	1.65446	0.699792	1.7677	0.442395	0.498883	0	0	0	0	0	0
Porphyromonadaceae__uc	0.396456	0.6373	0.916967	1.90515	0.700848	1.51488	0	0	0	0	0	0
Ottowia	0.0514026	1.66746	1.36089	0.0541371	0.826268	0.643917	0.222229	0.182046	0.0164251	0.186686	0.18096	0.239042
Treponema	0.269818	0.656995	0.380146	0.439257	0.706007	0.53857	0.189155	0.714385	0.346652	0.595555	0.238317	0.498591
Eubacterium	0.00469368	0.00263662	0.000592003	0.00151129	0.000754679	0.000723532	0.533347	0.926823	0.595016	0.683324	1.46317	1.18294
Lachnoanaerobaculum	0.118162	0.0976185	0.0109341	0.184765	0.0248375	0.0116408	0.453988	0.828255	0.457655	0.566338	1.14689	1.025
Pseudopropionibacterium	0.422522	0.772435	0.824543	0.351649	1.13757	0.920081	0	0	0	0	0	0
Olsenella	0.276836	0.742765	0.621459	0.552036	0.74441	0.432527	0.120949	0.0810568	0.0856044	0.202695	0.0527758	0.145227
Alloprevotella	0.384198	0.517159	0.599932	1.23726	0.942957	0.252218	0	0	0	0	0	0
Candidatus Saccharimonas	0.320674	1.64951	0.379115	0.615896	0.283358	0.678035	0	0	0	0	0	0
Actinobacteria__uc	0.675753	0.768718	0.486088	0.532436	0.479126	0.813518	0	0	0	0	0	0
Propionibacterium	0.154253	0.0140408	0.11945	0.00753906	2.11186	0.0126484	0.263138	0.0716267	0.158192	0.149643	0.412863	0.0775112
Proteobacteria__uc	0.370846	0.658425	0.624392	0.304113	0.475304	1.00533	0	0	0	0	0	0
Pseudomonas	0.156623	0.133261	0.0146566	0.00786043	0.00895107	0.0125037	0.568159	0.472243	0.229449	0.568229	0.59131	0.504954
Eikenella	0.252	0.639587	0.417487	0.135257	0.378381	0.583494	0.0607577	0.0555223	0.0801653	0.0827209	0.0926378	0.0834728
Brevundimonas	0.00578735	0.00508264	0.000197334	0.000419802	0.00065915	5.3595e-05	0.489483	0.448638	0.223556	0.505797	0.538279	0.4519
Gemella	0.0332203	0.0752549	0.0029062	0.0341226	0.00106992	0.00414825	0.286582	0.3529	0.375334	0.40915	0.36524	0.372111
Selenomonadaceae__uc	0.192532	0.160167	0.400149	0.32376	0.489433	0.474058	0	0	0	0	0	0
Bradyrhizobium	0.0249722	0.0130243	0.00182983	0.00146207	0.00238822	0.000814644	0.304259	0.30228	0.15684	0.326861	0.331439	0.292494
Pasteurellaceae__uc	0.205565	0.420049	0.17413	0.691662	0.0347917	0.04711	0	0	0	0	0	0
Centipeda	0.0673976	0.077955	0.139291	0.205124	0.244745	0.311601	0.0413491	0.0787576	0.0385012	0.131297	0.0332877	0.0646304
Bacteroidetes	0	0	0	0	0	0	0.0478588	0.461509	0.052325	0.350562	0.0803941	0.344315
Lachnospiraceae	0	0	0	0	0	0	0.0820711	0.290321	0.0705447	0.314773	0.111163	0.459805
Granulicatella	0.111509	0.117028	0.0193298	0.0885492	0.00542605	0.00392315	0.115828	0.112685	0.185986	0.115941	0.251103	0.157174
Dialister	0.145322	0.199049	0.252498	0.243844	0.0686089	0.0830508	0.0356754	0.0371577	0.0319212	0.0605016	0.0304599	0.0613606
Candidate	0	0	0	0	0	0	0.103037	0.173054	0.191125	0.192337	0.171244	0.359697
Bacteroidales__uc	0.111965	0.173	0.250453	0.366351	0.0761748	0.0987273	0	0	0	0	0	0
Oribacterium	0.140264	0.123953	0.0956623	0.0551388	0.0777701	0.0312405	0.0271405	0.0738668	0.0953327	0.0758283	0.0387542	0.0364389
Lachnospiraceae__uc	0.186471	0.168108	0.0220207	0.333684	0.0519105	0.0305223	0	0	0	0	0	0
Parvimonas	0.0223747	0.0914876	0.00035879	0.0337434	0.00118456	0.00172576	0.053839	0.154801	0.0901952	0.110545	0.0386665	0.136735
Leptospira	0.39992	0.289488	0.0195002	0.0171569	0.000477645	0.000160785	0	0	0	0	0	0
Escherichia	0.0136709	0.016868	0.00375832	0.00516501	0.00324799	0.00187582	0.189552	0.023521	0.00353289	0.16216	0.119322	0.118361
Firmicutes__uc	0.127458	0.203623	0.0495937	0.170234	0.0318876	0.020066	0	0	0	0	0	0
Klebsiella	0.00692659	0.0065439	0.000923883	0.000839604	0.00240733	0.0010987	0.533759	0.0466391	0.000643936	0.000912518	0.00141579	0.000216291
Gammaproteobacteria__uc	0.112056	0.162517	0.059882	0.185966	0.0200897	0.0266849	0	0	0	0	0	0
Peptostreptococcus	0.00369115	0.0507947	0.000511275	0.0475302	0.0016431	0.00190798	0.0448145	0.0727096	0.0326552	0.0797734	0.0384767	0.139569
Candidatus Saccharibacteria__na	0.049352	0.253274	0.0305599	0.0601475	0.0257833	0.085634	0	0	0	0	0	0
Bacteroides	0.10955	0.10988	0.0598999	0.0612708	0.0537924	0.0376451	2.86558e-05	0.000859978	0.00107173	0.00126125	0.000477224	0.00208888
Bacteroidetes__uc	0.0400558	0.10089	0.0544284	0.136091	0.0410297	0.0577218	0	0	0	0	0	0
Prevotellaceae__uc	0.0601976	0.0770973	0.0925318	0.13306	0.0343713	0.0321248	0	0	0	0	0	0
Lachnospiraceae__na	0.0673064	0.172016	0.0180651	0.106065	0.0204528	0.0343544	0	0	0	0	0	0
Actinomycetaceae__na	0.039919	0.0239837	0.0716234	0.0018037	0.214157	0.00339256	0	0	0	0	0	0
Stomatobaculum	0.0852609	0.0462838	0.0757225	0.0632743	0.0366831	0.0463221	0	0	0	0	0	0
Fretibacterium	0.0282532	0.0539078	0.00404535	0.0147423	0.145758	0.0565373	0.00149082	0.00396198	0.00812919	0.0038378	0.00832148	0.00819872
Riemerella	0.0292557	0.0806869	0.0341029	0.175654	0.00310469	0.00299596	0	0	0	0	0	0
Bacteroidetes__na	0.0242431	0.122047	0.0316094	0.0895133	0.00854029	0.041102	0	0	0	0	0	0
Staphylococcus	0.0651647	0.11023	0.00359686	0.00527792	0.00440389	0.00494146	0.00107593	0.000845141	0.00209535	0.0372995	0.0257893	0.0174783
Siphoviridae__na	0.179864	0.00775103	0.0457188	0.00557902	0.0156668	0.0233138	0	0	0	0	0	0
Lysinibacillus	0.000364558	0.000508264	1.79395e-05	8.68555e-05	3.82116e-05	2.1438e-05	0.044798	0.0429647	0.0292038	0.0549617	0.056585	0.0476794
Burkholderiales__na	0.0954229	0.0593716	0.0249448	0.0279501	0.0358329	0.00915402	0	0	0	0	0	0
Catonella	0.0250633	0.0463473	0.00655688	0.0990385	0.00220672	0.00164001	0.0123135	0.0148468	0.0139902	0.00925437	0.00963008	0.0102891
Propionibacteriaceae__uc	0.0789267	0.0918688	0.0178139	0.007513	0.024016	0.0127181	0	0	0	0	0	0
Atopobium	0.053271	0.0676309	0.0409469	0.0098581	0.00612341	0.00502185	0.00675052	0.0165173	0.00363086	0.00918618	0.00374772	0.00332402
Clostridiales Family XIII. Incertae Sedis__na	0.0588305	0.136215	0.00285238	0.0179791	0.00605654	0.00230458	0	0	0	0	0	0
Burkholderiales__uc	0.0527697	0.0503182	0.0481854	0.0120671	0.0256113	0.0214862	0	0	0	0	0	0
Kytococcus	0.0336304	0.0424718	0.0204869	0.0328053	0.0123328	0.0606534	0.000539482	0.000422601	0.000323848	8.95896e-06	0.000195961	0
Lactobacillus	0.0678533	0.0113724	0.00415299	0.00290097	0.0132785	0.00196158	0.0708416	0.0144273	0.00292875	0.00293694	0.00319482	0.00371487
Micrococcales__uc	0.0283899	0.0338313	0.032605	0.0202171	0.024207	0.0486374	0	0	0	0	0	0
Solobacterium	0.0273874	0.0549878	0.000771397	0.0116386	0.00252197	0.00138275	0.00727534	0.021107	0.00897436	0.0163802	0.00741636	0.0278794
Abiotrophia	0.0106177	0.0259215	0.0212852	0.00267515	0.00227359	0.00359622	0.0164898	0.0180304	0.0193564	0.0276	0.0195647	0.0175248
Chryseobacterium	0.0934179	0.055782	0.00713094	0.0107701	0.00242644	0.00222419	0	0	0	0	0	0
Johnsonella	0.0060152	0.0175351	0.000789337	0.0310248	0.00352502	0.00187046	0.0221223	0.0145135	0.0218606	0.0207644	0.0144925	0.0100886
Mycoplasma	0.000455697	0.00241426	8.07276e-05	0.000321365	0.000133741	0.00021438	0.0101253	0.0730272	0.00731062	0.0211013	0.0168377	0.0162561
Lactobacillales__uc	0.0400102	0.0487616	0.00872755	0.0367862	0.00390714	0.00225635	0	0	0	0	0	0
Morococcus	0.0201874	0.0239837	0.0335827	0.00611173	0.0207584	0.0310797	0	0	0	0	0	0
Mycobacteroides	0.0269773	0.0210294	0.0171143	0.0154342	0.0169851	0.0365732	0	0	0	0	0	0
Candidatus Saccharibacteria__uc	0.0138988	0.0540348	0.01097	0.0202895	0.00901794	0.025881	0	0	0	0	0	0
Betaproteobacteria__uc	0.0118937	0.0201717	0.0331611	0.0124956	0.0172812	0.0337059	0	0	0	0	0	0
Megasphaera	0.0269317	0.0168045	0.0252139	0.0100058	0.00252197	0.00314067	0.00210359	0.00879881	0.00371514	0.0134505	0.0035509	0.00758202
Scardovia	0.00701773	0.0298605	0.00872755	0.0597711	0.00688764	0.00248681	0.000314446	0.00194322	0.00120026	0.000994207	0.00204053	0.00180591
Mycobacterium	0.0279798	0.0439013	0.00387493	0.00253908	0.00887464	0.00543453	0.00473184	0.00237728	0.00160519	0.0032657	0.00355953	0.00344565
Bacilli__uc	0.027114	0.0445049	0.00444899	0.02359	0.00371608	0.00203125	0	0	0	0	0	0
Acinetobacter	0.0482127	0.03021	0.00322014	0.00276201	0.00798622	0.00225635	0.00205642	0	0.000277593	0.00348902	0.0037449	0.000957744
Rodentibacter	0.00396456	0.00889462	0.0107547	0.0617919	0.00685898	0.00351047	0	0	0	0	0	0
Filifactor	0.00177722	0.0106735	0.000116607	0.00110886	0.00265571	0.000562747	0.0012396	0.00802004	0.0230316	0.00580388	0.00468211	0.0220621
Cutibacterium	0.0353621	0.0388822	0.00226934	0.0010799	0.00221627	0.00148994	0	0	0	0	0	0
Sphingomonas	0.0211899	0.051017	0.00146207	0.000856975	0.00320977	0.00063778	0	0	0	0	0	0
Mogibacterium	0.00988862	0.0341808	0.00208098	0.0125304	0.00269392	0.00116837	0.000432235	0.00353579	0.00190682	0.00354331	0.00153574	0.00363049
Slackia	0.00852153	0.0195364	0.00489748	0.00665313	0.0232326	0.00574538	0.00336794	0.00140913	7.10124e-05	0.000941704	0.00091557	0.00124125
Serratia	0.0434279	0.0242061	0.00305868	0.00256803	0.00128009	0.00139883	0	0	0	0	0	0
Variovorax	0.00423798	0.00438378	0.00101358	0.000289518	0.000468092	0.000686016	0.00132019	0.000690139	0.00718007	0.00271829	0.0516755	0.000513673
Peptoniphilus	0.00337216	0.00555914	0.00033188	0.00122177	0.000334351	0.000257256	0.0110611	0.0107204	0.0113604	0.00822004	0.0141731	0.00704739
Enterobacterales__uc	0.0356811	0.0238884	0.00434135	0.00415749	0.00187237	0.00294772	0	0	0	0	0	0
Mitsuokella	0.00874938	0.00832283	0.0142439	0.01348	0.0169086	0.00738003	0.000811145	0.00017395	0.00073828	0.000929136	0.000379093	0.000700522
Bifidobacterium	0.0206431	0.00714747	0.00557021	0.00611463	0.00447076	0.011464	0.00874082	0.00413223	0.000378414	0.00124412	0.00258445	0.000185741
Desulfobulbus	0.000182279	0.0139455	0.00102255	0.00093804	0.00128964	0.0140312	9.85593e-05	0.00768603	0.0168787	0.00374606	0.00100917	0.0108207
Clostridiales__uc	0.0191848	0.0198223	0.0048616	0.0164968	0.00618073	0.0044323	0	0	0	0	0	0
Comamonadaceae__uc	0.00879495	0.0170586	0.0211686	0.00146496	0.0115781	0.010376	0	0	0	0	0	0
Moraxella	0.010481	0.0150256	0.00799204	0.0260682	0.002799	0.00393923	0.000457413	0	0.000664641	0.00043029	0.000587883	0.000481936
Bacteria__na	0.0117114	0.0233802	0.00960659	0.00994206	0.00439433	0.00920226	0	0	0	0	0	0
Cellulomonas	0.0106633	0.014009	0.0102165	0.00566588	0.00821549	0.0165555	0	0	0	0	0	0
Plasmodium	0.0162228	0.0170269	0.00249359	0.00313838	0.0172621	0.00613126	0	0	0	0	0	0
Tessaracoccus	0.00669874	0.0118489	0.0111853	0.00696581	0.0144726	0.00935232	0	0	0	0	0	0
Bulleidia	0.00200507	0.0210294	5.38184e-05	0.00211638	0.00340083	0.000246537	0.00143075	0.00678926	0.0034959	0.00713835	0.00394274	0.00436296
Colibacter	0.00966077	0.0242696	0.000744488	0.00344816	0.000286587	0.0166573	0	0	0	0	0	0
Corynebacteriales__uc	0.00802027	0.00555914	0.00878137	0.0072119	0.00854984	0.0120214	0	0	0	0	0	0
Microbacterium	0.0198684	0.0145808	0.00214377	0.00229878	0.00336262	0.00257256	8.83871e-05	6.44865e-05	0.000528417	0.000838276	0.00324497	0
Steptococcus	0	0	0	0	0	0	0.00488974	0.00647705	0.0116605	0.00795184	0.00935465	0.00817458
Anaeroglobus	0.0112101	0.00374845	0.00137237	0.00499998	0.000917078	0.0078463	3.09638e-05	0.00629484	0.00168279	0.00420701	0.000339031	0.00403547
Stenotrophomonas	0.0123494	0.0107053	0.00157867	0.000584827	0.00130875	0.00168824	0.000243095	0.00019346	0.00696365	0.00245041	0.00603021	0.00152393
Synergistetes	0	0	0	0	0	0	0.00272935	0.00693821	0.00993985	0.00540226	0.0104838	0.00999765
Prevotellaceae__na	0.00888609	0.00930759	0.00435032	0.00935434	0.00808175	0.00375701	0	0	0	0	0	0
Candidatus Gracilibacteria__na	0.00843039	0.0185834	0.0033188	0.0108975	0.000162399	0.00195622	0	0	0	0	0	0
Achromobacter	0.0123038	0.00848166	0.0020451	0.000718006	0.00152846	0.00103974	0.00170552	0.000262244	0.00649328	0.00252049	0.00574735	0.000105345
Cupriavidus	0.0157215	0.0109594	0.0028165	0.00131731	0.00157623	0.00891284	0	0	0	0	0	0
Streptomyces	0.0102532	0.00705217	0.00569578	0.00379559	0.00734618	0.00700486	0	0	0	0	0	0
Enterobacteriaceae__uc	0.0164507	0.0175986	0.00392875	0.00154024	0.000850208	0.00075033	0	0	0	0	0	0
Pseudomonadales__uc	0.0229671	0.0146126	0.00135443	0.000550085	0.000878867	0.000257256	0	0	0	0	0	0
Herbaspirillum	0.0217367	0.014422	0.00161455	0.000761434	0.00106992	0.000460917	0	0	0	0	0	0
Veillonellaceae__uc	0.00729115	0.00965702	0.00444002	0.0135987	0.00225448	0.00248145	0	0	0	0	0	0
Flavobacteriaceae__uc	0.00920508	0.0107688	0.00558815	0.0107267	0.00107948	0.000610983	0	0	0	0	0	0
Negativicutes__uc	0.00382785	0.00387551	0.00822525	0.00627387	0.0079098	0.00768552	0	0	0	0	0	0
Schwartzia	0.00332659	0.00717923	0.00344438	0.00701503	0.00662016	0.00938448	0	0	0	0	0	0
Delftia	0.00779242	0.007211	0.000430547	0.00061957	0.000343904	0.000546669	0.000799951	8.56563e-05	0.00436788	0.00212568	0.0119277	0.000575698
Chlamydia	0.00802027	0.0131831	0.00258328	0.00628545	0.00286587	0.00261007	0	0	0	0	0	0
Podoviridae__na	0.0085671	0.0142949	0.00126473	0.000263462	0.00251241	0.00795349	0	0	0	0	0	0
Cardiobacteriaceae__uc	0.00341773	0.00482851	0.00670936	0.00360161	0.00597056	0.00986683	0	0	0	0	0	0
Burkholderia	0.00838482	0.00648037	0.00480778	0.00253039	0.00262705	0.00692447	0	0	0	0.000187923	0.00195842	9.71193e-05
Enterococcus	0.00619748	0.00965702	0.00191952	0.00284597	0.00591324	0.00289413	0.000375014	0.000180335	0.000188147	0.00099519	0.00108849	0.00166346
Methylobacterium	0.0181823	0.0132784	0.000627882	0.000636941	0.000859761	0.000262615	0	0	0	0	0	0
Alysiella	0.00332659	0.00492381	0.00580342	0.00567456	0.00487198	0.00750866	0	0	0	0	0	0
Propionivibrio	0.000637976	0.00816399	0.000466426	0.00423566	0.000792891	0.016668	0	0	0	0	0	0
Simonsiella	0.00182279	0.00254132	0.0027268	0.0023422	0.00244554	0.00301204	0.0115546	0.000888193	0.00117702	0.00117995	0.000407136	0.000376274
Rhodococcus	0.00870381	0.00864049	0.00226934	0.00224087	0.00256973	0.0059812	0	0	0	0	0	0
Nostoc	0.000546836	0.000952995	0.000179395	0.0277156	0.000114635	0.000198301	0	0	0	0	0	0
Clostridium	0.0119848	0.0069251	0.00261019	0.00352054	0.00235001	0.00164001	0	0	0	0	0	0
Peptoanaerobacter	0.00296203	0.0142632	0.000269092	0.00938908	0.00103171	0.000568107	0	0	0	0	0	0
Malassezia	0.0162228	0.0104194	0.000789337	0.000272147	0.000257928	0.000150066	0	0	0	0	0	0
Lipomyces	0.00578735	0.00454261	0.00359686	0.00352344	0.00447076	0.00543453	0	0	0	0	0	0
Pasteurella	0.00328102	0.0077828	0.00332777	0.00836708	0.00129919	0.00239034	0	0	0	0	0	0
Conchiformibius	0.00241519	0.00463791	0.00513069	0.00323103	0.00285632	0.00789454	0	0	0	0	0	0
Helicobacter	0.0019595	0.00320842	0.00226037	0.00100173	0.00162399	0.00277622	0	0.00021127	0	0.00408388	0.0031987	0.00548122
Curvibacter	0.00747343	0.00603564	0.00347129	0.00224956	0.000917078	0.0055578	0	0	0	0	0	0
Parabacteroides	0.00587849	0.00447908	0.00354305	0.00654312	0.0019679	0.00304955	0	0	0	0	0	0
Burkholderiaceae__uc	0.00838482	0.00495558	0.00483469	0.00135784	0.00256018	0.00303883	0	0	0	0	0	0
Micrococcus	0.0109823	0.0116265	0.00035879	0.000428487	0.000506304	0.000659218	0	0	0	0	0	0
Brachybacterium	0.00747343	0.012103	0.00134546	0.000634045	0.00161444	0.0012434	0	0	0	0	0	0
Fusobacteriales__uc	0.00191393	0.00254132	0.000296001	0.0176606	0.00147115	0.000450198	0	0	0	0	0	0
Paracoccus	0.014719	0.00584504	0.000556124	0.000295309	0.000582727	0.00139347	0	0	0	0	0	0
Collinsella	0.0108456	0.00374845	0.00270886	0.00178922	0.00195834	0.00215988	0	0	0	0	0	0
Xanthomonas	0.0117114	0.0065439	0.00134546	0.000923564	0.00106037	0.00154354	0	0	0	0	0	0
Suttonella	0.00318988	0.00365315	0.00502305	0.00273016	0.00372563	0.00478067	0	0	0	0	0	0
Shuttleworthia	0.00360001	0.00482851	0.00799204	0.00070353	0.00143293	0.00137739	0.000125019	0.000748471	0.000444235	0.000438203	0.000531882	0.000605655
Acidovorax	0.0103899	0.00651214	0.00208995	0.00062536	0.00128964	0.00137203	0	0	0	0	0	0
Tannerellaceae__uc	0.00159494	0.00228719	0.00347129	0.00428777	0.00417462	0.0061527	0	0	0	0	0	0
Pelomonas	0.00920508	0.00609917	0.00154279	0.00181239	0.00204432	0.000605623	0	0	0	0	0	0
Brevibacterium	0.00378228	0.00746513	0.00148898	0.00231904	0.00207298	0.00382668	0	0	0	0	0	0
Micrococcaceae__uc	0.00806584	0.00520971	0.00277165	0.000636941	0.00211119	0.00193478	0	0	0	0	0	0
Chloroflexi	0	0	0	0	0	0	0.00180668	0.00421944	0.00564439	0.00270601	0.00227329	0.00394896
Arthrobacter	0.00765571	0.0064486	0.00169528	0.000816442	0.00142338	0.00168824	0	0	0	0	0	0
Bacteroidales__na	0.00328102	0.00358962	0.00452972	0.00433699	0.00133741	0.00167216	0	0	0	0	0	0
Neisseriales__uc	0.00132152	0.00285899	0.00312147	0.00239721	0.00270347	0.00557924	0	0	0	0	0	0
Nocardioides	0.00724558	0.00530501	0.00111225	0.00116386	0.00227359	0.000868238	0	0	0	0	0	0
Aquabacterium	0.0153114	0.00146126	0.00033188	0.000220034	0.000257928	0.000182223	0	0	0	0	0	0
Kocuria	0.00870381	0.00520971	0.00104946	0.000518238	0.00122277	0.000905755	0	0	0	0	0	0
Hymenobacter	0.00191393	0.0143585	9.86671e-05	0.000205558	0.000162399	0.000187582	0	0	0	0	0	0
NO_DESCRIPTION	0	0	0	0	0	0	0.000880714	0.00316105	0.00315152	0.00692857	0.001409	0.00132549
Comamonas	0.00838482	0.00489204	0.00117504	0.000414011	0.000754679	0.000723532	0	8.56563e-05	0	7.16717e-05	0.00021867	0
Lawsonella	0.00792913	0.00775103	0.000367759	0.000124493	0.000315246	0.000192942	0	0	0	0	0	0
Janibacter	0.00560507	0.00946642	0.000304971	0.000193977	0.00065915	0.000391243	0	0	0	0	0	0
Anaerococcus	0.00414684	0.0067345	0.000376729	0.00070932	0.000391669	0.000573466	0.000694525	0.000131053	0.000410567	0.000389052	0.00135598	0.000599957
Gordonibacter	0.00874938	0.000794163	0.000932853	0.000723796	0.00431791	0.00063778	0	0	0	0	0	0
Paraprevotella	0.00205064	0.00282722	0.00381214	0.00449622	0.00117501	0.00140419	0	0	0	0	0	0
Bordetella	0.00264304	0.00317665	0.00251153	0.00115807	0.00174818	0.00361766	0.000172025	0.00021127	0.00011156	0.000157892	5.67729e-06	0
Mycobacteriaceae__uc	0.00642533	0.00355785	0.00139928	0.000883031	0.00173863	0.00150602	0	0	0	0	0	0
Candidatus Gracilibacteria__uc	0.00154937	0.00174716	0.00035879	0.0112449	0.000267481	0.000310851	0	0	0	0	0	0
Bergeyella	0.000592406	0.0112136	0.000466426	0.00278806	8.59761e-05	0.000155425	0	0	0	0	0	0
Sphingobacterium	0.00884052	0.00486028	0.000385699	0.00063115	0.00022927	0.000289413	0	0	0	0	0	0
Bacteroidia__uc	0.00113924	0.00133419	0.00286135	0.00374926	0.00255062	0.00358014	0	0	0	0	0	0
Cloacibacterium	0.00678988	0.0074969	0.000260122	0.000567456	4.77645e-05	3.2157e-05	0	0	0	0	0	0
Leptotrichiaceae__uc	0.00250633	0.000794163	8.96974e-05	0.0107411	0.000487198	0.000203661	0	0	0	0	0	0
Sanguibacter	0.00410127	0.00432025	0.00169528	0.000966992	0.00136606	0.00206341	0	0	4.73416e-05	0	0	0
Comamonadaceae__na	0.0010481	0.00533677	0.00278062	0.000492181	0.00130875	0.00357478	0	0	0	0	0	0
Candidatus	0	0	0	0	0	0	0.00218597	0.000262105	0.00113391	0.00892402	0.000615002	0.00127896
Mannheimia	0.00136709	0.00365315	0.00184777	0.00486101	0.000554068	0.00198301	0	0	0	0	0	0
Alphaproteobacteria__uc	0.00546836	0.00549561	0.000744488	0.000828023	0.000926631	0.000632421	0	0	0	0	0	0
Blautia	0.00792913	0.00231896	0.00108534	0.0010828	0.000821549	0.000600264	0	0	0	0	0	0
Candidatus Accumulibacter	0.000364558	0.00282722	0.000520245	0.00202084	0.000353457	0.00754081	0	0	0	0	0	0
Ralstonia	0.00318988	0.00489204	0.000645821	0.000347422	0.000525409	0.000787846	0.000470677	0.000367707	0.000337013	0.000329742	0.00162678	0
Blastococcus	0.00341773	0.00848166	0.00035879	0.000141864	0.000697362	0.000364446	0	0	0	0	0	0
Rhizobiales__uc	0.00587849	0.00409788	0.000986671	0.000506657	0.00132785	0.000546669	0	0	0	0	0	0
Catenibacterium	0.0128962	9.52995e-05	0.000134546	0.000104227	0	3.2157e-05	0	0	0	0	0	0
Atopobiaceae__uc	0.000774685	0.00285899	0.00282547	0.0023422	0.00258884	0.00171504	0	0	0	0	0	0
Lactococcus	0.00565064	0.00260485	0.000269092	0.000694844	0.000219717	0.000155425	0.000268406	0.00028647	0.00069965	0.00107512	0.00105463	1.93503e-05
Gammaproteobacteria__na	0.00296203	0.00250955	0.00215274	0.000900402	0.00201566	0.00241713	0	0	0	0	0	0
Peptostreptococcaceae__uc	0.00277975	0.00406611	9.86671e-05	0.00556744	0.000248375	0.000182223	0	0	0	0	0	0
Actinobacillus	0.00159494	0.00393905	0.00187468	0.00389113	0.000582727	0.000975428	0	0	0	0	0	0
Roseateles	0.00373671	0.00254132	0.00141722	0.00206137	0.00235001	0.000541309	0	0	0	0	0	0
Sphingomonadaceae__uc	0.00337216	0.0075922	0.000215274	0.000205558	0.00101261	0.000171504	0	0	0	0	0	0
Coriobacteriia__uc	0.00136709	0.00276369	0.00217068	0.00207295	0.00245509	0.0016668	0	0	0	0	0	0
Coriobacteriales__uc	0.000729115	0.00196952	0.00258328	0.00230457	0.00294229	0.00182759	0	0	0	0	0	0
Vibrio	0.00291646	0.00352608	0.00137237	0.00220034	0.000974396	0.00126484	0	0	0	0	0	0
Exiguobacterium	0.00373671	0.00438378	0.00146207	0.000807757	0.00095529	0.000787846	0	0	0	0	0	0
Trueperella	0.00469368	0.00200129	0.00189261	0.000503762	0.00235001	0.000621702	0	0	0	0	0	0
Betaproteobacteria__na	0.00186836	0.00228719	0.00161455	0.000871451	0.000697362	0.00446446	0	0	0	0	0	0
Novosphingobium	0.00483039	0.00520971	0.000654791	0.00063115	0.000238822	0.000187582	0	0	0	0	0	0
Nocardia	0.00241519	0.00216012	0.00173116	0.00162999	0.00173863	0.00206877	0	0	0	0	0	0
Streptococcaceae__uc	0.00173165	0.00435201	0.000843155	0.00394614	0.000468092	0.000241177	0	0	0	0	0	0
Listeria	0.00218735	0.00212836	0.000511275	0.000382164	0.000945737	0.000610983	0	0.00021127	0	0.00179659	0.00146267	0.00118085
Tepidimonas	0.00478482	0.00486028	0.000950792	0.000153445	0.000401222	0.000235818	0	0	0	0	0	0
Flavobacterium	0.00337216	0.00324018	0.00120194	0.00218007	0.00072602	0.00042876	0	0	0	0	0	0
Salmonella	0.00268861	0.00397081	0.000834186	0.000854079	0.0018246	0.000905755	0	0	0	0	0	0
Methylobacteriaceae__uc	0.00309874	0.00756043	3.5879e-05	7.23796e-05	0.000152846	1.0719e-05	0	0	0	0	0	0
Paenibacillus	0.00282532	0.00311312	0.00113019	0.00127388	0.00146159	0.00103974	0	0	4.31274e-05	0	0	0
Gordonia	0.00373671	0.00362138	0.000941822	0.000587722	0.00106037	0.000766408	0	0	0	0	0	0
Geodermatophilus	0.00783799	0.00225542	0.000188364	7.23796e-05	0.000248375	7.5033e-05	0	0	0	0	0	0
Clostridioides	0.0019595	0.00289075	0.000941822	0.00131731	0.00205387	0.00133987	0	0	0	0	0	0
Pantoea	0.00282532	0.00250955	0.000834186	0.00225824	0.000238822	0.000980788	0	0	0	0	0	0
Snodgrassella	0.000911394	0.00184246	0.00185674	0.00132889	0.00133741	0.00229386	0	0	0	0	0	0
Providencia	0.00378228	0.00320842	0.00069067	0.0012015	0.000238822	0.000353727	0	0	0	0	0	0
Massilia	0.00373671	0.00397081	0.000457457	0.000257671	0.000353457	0.000669937	0	0	0	0	0	0
Siphoviridae__uc	0.0045114	0.000794163	0.00171322	0.000295309	0.000783338	0.00128092	0	0	0	0	0	0
Spirosoma	0.00583292	0.00241426	0.000394668	0.000330051	0.000162399	0.000171504	0	0	0	0	0	0
Sutterella	0.00218735	0.000349432	0.00120194	0.00030689	0.000420328	0.00480211	0	0	0	0	0	0
Enterobacter	0.00414684	0.00311312	0.000376729	0.000237405	0.000515857	0.000369805	0	0	8.45282e-05	0.000269851	0	0
Pasteurellaceae__na	0.00113924	0.00250955	0.00140825	0.00291545	0.000601833	0.000514512	0	0	0	0	0	0
Basfia	0.00109367	0.00317665	0.000888004	0.00325419	0.000382116	0.000289413	0	0	0	0	0	0
Bradyrhizobiaceae__uc	0.00469368	0.00314488	0.000394668	0.000286623	0.000410775	0.000144706	0	0	0	0	0	0
Actinobacteria__na	0.00136709	0.00127066	0.00189261	0.000689054	0.00304737	0.000707454	0	0	0	0	0	0
Gardnerella	0.000364558	0.000412965	6.27882e-05	0.000257671	4.77645e-05	5.3595e-05	0.0053923	0.00179531	0.00010698	4.90567e-05	0	0.000187254
Propionibacteriales__uc	0.000774685	0.00073063	0.00184777	0.000636941	0.0034677	0.00114157	0	0	0	0	0	0
Dietzia	0.00282532	0.00403435	0.000484366	0.000188187	0.000410775	0.000493074	0	0	0	0	0	0
Aeromonas	0.00259747	0.00250955	0.000726549	0.00166763	0.000181505	0.000680656	0	0	0	0	0	0
Arcanobacterium	0.00109367	0.00108006	0.00243977	0.000356108	0.00222583	0.000766408	0	0	0.000175177	5.37538e-06	0.000137104	0
Ruminococcus	0.00168608	0.00190599	0.000959762	0.00221192	0.000754679	0.000702094	0	0	0	0	0	0
Mycolicibacterium	0.00437469	0.00203306	0.00033188	0.000222929	0.00065915	0.000503793	0	0	0	0	0	0
Megamonas	0.00414684	0.000571797	0.000663761	0.000981468	0.000917078	0.000777127	0	0	0	0	0	0
Shigella	0.00227848	0.00339902	0.00104946	8.39604e-05	0.000773785	0.000450198	0	0	0	0	0	0
Actinomycetales__uc	0.00159494	0.00101653	0.00139928	0.000880136	0.00185326	0.00125412	0	0	0	0	0	0
Xylanimonas	0.0015038	0.00358962	0.000493336	0.000532714	0.000678256	0.00102902	0	0	0	0	0	0
Xanthomonadaceae__uc	0.00296203	0.00270015	0.000780367	0.000332946	0.000382116	0.000632421	0	0	0	0	0	0
Bacillales__uc	0.00314431	0.00276369	0.000421578	0.000590618	0.00042988	0.000396603	0	0	0	0	0	0
Clostridiales__na	0.00227848	0.00181069	0.000771397	0.00121019	0.00065915	0.000862879	0	0	0	0	0	0
Lachnoclostridium	0.00136709	0.00225542	0.000852125	0.00130862	0.000945737	0.000734251	0	0	0	0	0	0
Propionibacteriaceae__na	0.000865824	0.00108006	0.0016594	0.000804861	0.00204432	0.000921833	0	0	0	0	0	0
Bergeriella	0.00123038	0.00104829	0.00142619	0.00101621	0.000945737	0.00165073	0	0	0	0	0	0
Flaviflexus	0.0040557	0.00200129	0.000242183	0.000199768	0.000448986	0.00032157	0	0	0	0	0	0
Sulfuriferula	0.000273418	0.000508264	0.000968732	0.000263462	0.000277034	0.00490394	0	0	0	0	0	0
Eggerthia	0.00154937	0.00241426	0.000116607	0.000448754	0.000210164	6.96735e-05	5.74232e-05	0.000150143	0.000517277	0.000680529	0.000294514	0.000681653
Firmicutes__na	0.00414684	0.00136596	0.00034982	0.000671683	0.000305693	0.000300132	0	0	0	0	0	0
Avibacterium	0.000683545	0.00177892	0.00101358	0.00265778	0.000324799	0.00064314	0	0	0	0	0	0
Sphingobium	0.00200507	0.00374845	0.000197334	0.000225824	0.000754679	8.03925e-05	0	0	0	0	0	0
Peptostreptococcaceae__na	0.00123038	0.00241426	0.000152486	0.0025246	0.000382116	0.000123268	0	0	0	0	0	0
Peptostreptococcacea	0	0	0	0	0	0	0.000401495	0.00214008	0.00084945	0.00158384	0.000695436	0.00108403
Halomonas	0.00309874	0.00219189	0.000385699	0.000220034	0.000353457	0.000487714	0	0	0	0	0	0
Thauera	0.000501267	0.00165186	0.000520245	0.000350317	0.000458539	0.00325321	0	0	0	0	0	0
Coriobacteriaceae__na	0.000774685	0.00139773	0.00121091	0.0010799	0.00136606	0.000884317	0	0	0	0	0	0
Anaerovibrio	0.00100253	0.000508264	0.000914913	0.00131441	0.00179594	0.00116837	0	0	0	0	0	0
Georgenia	0.00113924	0.00130243	0.00111225	0.000492181	0.00121322	0.00133451	0	0	0	0	0	0
Acidipropionibacterium	0.000637976	0.00120713	0.00142619	0.000399535	0.00188192	0.000943271	0	0	0	0	0	0
Selenomonadales__uc	0.000592406	0.000444731	0.00162352	0.000871451	0.00159533	0.00131308	0	0	0	0	0	0
Gallibacterium	0.000592406	0.00146126	0.00105843	0.00203531	0.000534962	0.000712813	0	0	0	0	0	0
Finegoldia	0.00232405	0.00177892	0.000251153	0.00030689	0.000171952	9.11114e-05	0.000252519	4.53962e-05	0.000194284	0	0.000544845	0.00035567
Geodermatophilaceae__uc	0.00136709	0.00374845	0.000233213	8.68555e-05	0.00022927	0.000460917	0	0	0	0	0	0
Varibaculum	0.00145823	0.00295429	0.00035879	0.000202663	0.000420328	0.000702094	0	0	0	0	0	0
Clostridiales Family XIII. Incertae Sedis__uc	0.00164051	0.00330372	0.00033188	0.00047481	0.000238822	0.00010183	0	0	0	0	0	0
Alcaligenaceae__uc	0.000774685	0.00146126	0.00131855	0.000524028	0.000601833	0.00139883	0	0	0	0	0	0
Pseudoalteromonas	0.00246076	0.00247779	0.000251153	0.000208453	0.000420328	0.000235818	0	0	0	0	0	0
Myoviridae__na	0.00109367	0.00063533	0.000134546	0.00401273	2.86587e-05	3.75165e-05	0	0	0	0	0	0
Yersiniaceae__uc	0.00205064	0.00343078	8.07276e-05	5.79037e-05	9.5529e-05	5.3595e-05	0	0	0	0	0	0
Taylorella	0.00141266	0.00155656	0.0006817	0.00104227	0.000324799	0.000723532	0	0	0	0	0	0
Pedobacter	0.00177722	0.00216012	0.000421578	0.000411116	0.000448986	0.000407322	0	0	0	0	0	0
Kiloniella	0.00401013	0.00120713	0.000152486	5.79037e-06	6.68703e-05	0.000150066	0	0	0	0	0	0
Thaumarchaeota__na	0.00145823	0.00142949	0.000278062	0.000159235	0.00159533	0.00063778	0	0	0	0	0	0
Phenylobacterium	0.00337216	0.00133419	0.000188364	0.00016213	0.00029614	0.000117909	0	0	0	0	0	0
Alphaproteobacteria__na	0.00273418	0.00152479	0.00034982	0.000208453	0.000238822	0.000326929	0	0	0	0	0	0
Thiomonas	0.000820254	0.000667097	0.000888004	0.000225824	0.000410775	0.00235282	0	0	0	0	0	0
Phreatobacter	0.00332659	0.00142949	0.000179395	0.00016213	0.000171952	8.03925e-05	0	0	0	0	0	0
Phascolarctobacterium	0.0010481	0.00120713	0.000726549	0.00132889	0.00042988	0.000578826	0	0	0	0	0	0
Vitreoscilla	0.000592406	0.000857696	0.00109431	0.000816442	0.000706914	0.00119517	0	0	0	0	0	0
Paraburkholderia	0.00205064	0.00130243	0.00067273	0.000153445	0.000468092	0.000594904	0	0	0	0	0	0
Isoptericola	0.0010481	0.000952995	0.000636851	0.000993048	0.000678256	0.000916474	0	0	0	0	0	0
Rhizobiales__na	0.00200507	0.00149303	0.000780367	0.000196873	0.000353457	0.000348367	0	0	0	0	0	0
Dysgonamonadaceae__na	0.00432912	0.000476498	8.96974e-05	9.55411e-05	5.73174e-05	7.5033e-05	0	0	0	0	0	0
Nostocales__uc	0.000182279	3.17665e-05	0	0.00478574	9.5529e-06	1.0719e-05	0	0	0	0	0	0
Cryptobacterium	0.000501267	0.00235072	0.00105843	0.000214244	9.5529e-05	0.000305491	0.000258552	4.53962e-05	2.36708e-05	2.00489e-05	0	0.00012322
Bifidobacteriaceae__uc	0.000501267	0.00117536	0.000502305	0.00224377	0.00036301	0.000166144	0	0	0	0	0	0
Sphingomonadales__uc	0.0010481	0.00304959	0.000188364	0.00022872	0.000219717	9.64709e-05	0	0	0	0	0	0
Jeotgalicoccus	0.00182279	0.00292252	1.79395e-05	2.31615e-05	0	1.60785e-05	0	0	0	0	0	0
Psychrobacter	0.00209621	0.00117536	0.000538184	0.000141864	0.000372563	0.000466276	0	0	0	0	0	0
Eggerthella	0.000410127	0.00142949	0.00069067	0.000845394	0.000792891	0.000621702	0	0	0	0	0	0
Rhizobium	0.00136709	0.00177892	0.000726549	0.000182397	0.000305693	0.000380524	0	0	0	0	0	0
Chromobacterium	0.000546836	0.000889462	0.00110328	0.000825128	0.000372563	0.000975428	0	0	0	0	0	0
Pseudoxanthomonas	0.00164051	0.00158833	0.000762428	0.000118703	0.000286587	0.000273334	0	0	0	0	0	0
Microbacteriaceae__uc	0.00123038	0.00114359	0.000645821	0.000263462	0.000974396	0.000401962	0	0	0	0	0	0
Caulobacter	0.00250633	0.00165186	0.000161455	0.000141864	0.000114635	4.82355e-05	0	0	0	0	0	0
Rheinheimera	0.00387342	0.000540031	6.27882e-05	3.47422e-05	2.86587e-05	2.1438e-05	0	0	0	0	0	0
Mobiluncus	0.000683545	0.00120713	0.000502305	0.000408221	0.000850208	0.000761049	0	4.53962e-05	0	3.58359e-06	0	0
Trypanosoma	0.000410127	0.00378022	0	4.6323e-05	0.000105082	6.4314e-05	0	0	0	0	0	0
Aeromicrobium	0.000865824	0.00196952	0.00034982	0.000448754	0.000525409	0.000246537	0	0	0	0	0	0
Modestobacter	0.000956964	0.00324018	2.69092e-05	2.60567e-05	9.5529e-05	3.75165e-05	0	0	0	0	0	0
Friedmanniella	0.00118481	0.000952995	0.000618912	0.000167921	0.00105082	0.00031621	0	0	0	0	0	0
Sporomusa	0.000501267	0.000698863	0.000771397	0.00108859	0.000649597	0.000557388	0	0	0	0	0	0
Deinococcus	0.00173165	0.00203306	0.000161455	5.79037e-05	0.000133741	0.00010183	0	0	0	0	0	0
Tepidiphilus	0.00264304	0.00114359	0.000116607	0.000147654	4.77645e-05	0.00010183	0	0	0	0	0	0
Dermacoccus	0.000956964	0.00127066	0.000511275	0.000393745	0.000563621	0.000503793	0	0	0	0	0	0
Luteococcus	0.000410127	0.000444731	0.00113916	0.000330051	0.00127054	0.000594904	0	0	0	0	0	0
Dichelobacter	0.000637976	0.00073063	0.000807276	0.000408221	0.000640044	0.000943271	0	0	0	0	0	0
Propionispira	0.000592406	0.000762396	0.000556124	0.000657207	0.000974396	0.000621702	0	0	0	0	0	0
Campylobacteraceae__uc	0.000501267	0.000794163	0.000816246	0.000877241	0.000458539	0.000707454	0	0	0	0	0	0
Sphingopyxis	0.00159494	0.00184246	0.000224243	9.84363e-05	0.000334351	4.82355e-05	0	0	0	0	0	0
Pseudonocardia	0.0010481	0.00127066	0.000592003	0.000196873	0.00072602	0.000289413	0	0	0	0	0	0
Proteobacteria__na	0.00127595	0.00162009	0.000269092	0.000254776	0.000191058	0.000466276	0	0	0	0	0	0
Alistipes	0.000683545	0.00130243	0.000493336	0.000694844	0.00022927	0.000578826	0	0	0	0	0	0
Porphyromonadaceae__na	0.000592406	0.00120713	0.000430547	0.00107122	0.000200611	0.000476995	0	0	0	0	0	0
Microlunatus	0.000501267	0.000444731	0.000843155	0.000225824	0.00140428	0.000546669	0	0	0	0	0	0
Ornithobacterium	0.000501267	0.000794163	0.00033188	0.0021656	0.000105082	3.75165e-05	0	0	0	0	0	0
Butyrivibrio	0.000865824	0.000889462	0.000484366	0.000885926	0.000563621	0.000241177	0	0	0	0	0	0
Campylobacterales__uc	0.000273418	0.000540031	0.000852125	0.000830918	0.00072602	0.000702094	0	0	0	0	0	0
Anaerosporomusa	0.000364558	0.00063533	0.00069964	0.00086566	0.000706914	0.000578826	0	0	0	0	0	0
Mesorhizobium	0.00136709	0.00187422	0.000152486	0.000153445	0.000200611	9.11114e-05	0	0	0	0	0	0
Flavobacteriales__uc	0.00113924	0.00063533	0.000870065	0.000940935	0.000124188	9.64709e-05	0	0	0	0	0	0
Glaesserella	0.000410127	0.00104829	0.000466426	0.00118703	0.000200611	0.000487714	0	0	0	0	0	0
Nesterenkonia	0.00209621	0.000571797	0.000376729	7.817e-05	0.000267481	0.000300132	0	0	0	0	0	0
Salinicoccus	0.00200507	0.00152479	8.96974e-06	3.1847e-05	1.91058e-05	7.5033e-05	0	0	0	0	0	0
Pseudoramibacter	0.000364558	0.000349432	8.96974e-05	0.000104227	0.000124188	6.4314e-05	0.000352653	0	0.000747405	0.000276343	0.000785723	0.00037281
Rhodobacteraceae__uc	0.0015038	0.000825929	0.000600972	0.000185292	0.000162399	0.000278694	0	0	0	0	0	0
Limnohabitans	0.00123038	0.000984762	0.000475396	0.000101331	0.000458539	0.000294772	0	0	0	0	0	0
Acidobacteria__na	0.00100253	0.00114359	0.00033188	0.000298204	0.00042988	0.000337648	0	0	0	0	0	0
Aspergillus	0.00250633	0.000825929	1.79395e-05	8.68555e-05	3.82116e-05	5.89545e-05	0	0	0	0	0	0
Lysobacter	0.000683545	0.00120713	0.00067273	0.000130283	0.000410775	0.000401962	0	0	0	0	0	0
Stenoxybacter	0.000546836	0.000381198	0.000663761	0.000483496	0.000496751	0.000927193	0	0	0	0	0	0
Mucilaginibacter	0.00113924	0.00114359	0.000430547	0.000257671	0.000210164	0.000300132	0	0	0	0	0	0
Legionella	0.000729115	0.00063533	0.000574063	0.000361898	0.000248375	0.000916474	0	0	0	0	0	0
Nitrosomonas	0.000820254	0.000762396	0.000439517	0.000373479	0.000267481	0.000771768	0	0	0	0	0	0
Faecalibacterium	0.00118481	0.000857696	0.000583033	0.000338737	0.00029614	0.000166144	0	0	0	0	0	0
Uncultured	0	0	0	0	0	0	0	0.000134939	0.00159322	0.000257004	0.000872701	0.000566254
Propionimicrobium	0.000592406	0.00073063	0.000780367	0.00030689	0.00059228	0.000412681	0	0	0	0	0	0
Methylorubrum	0.00136709	0.00187422	2.69092e-05	4.05326e-05	6.68703e-05	2.1438e-05	0	0	0	0	0	0
Ochrobactrum	0.000956964	0.000825929	5.38184e-05	3.1847e-05	0.00022927	2.67975e-05	6.19277e-05	0	0.000170614	5.37538e-06	0.00102399	0
Leuconostoc	0.00136709	0.00149303	4.48487e-05	0.000193977	0.000200611	2.67975e-05	0	0	0	0	0	0
Viruses__na	0.000865824	0.000667097	0.00164146	7.23796e-05	2.86587e-05	5.3595e-06	0	0	0	0	0	0
Necropsobacter	0.000273418	0.000889462	0.000708609	0.00106253	0.000162399	0.000171504	0	0	0	0	0	0
Tissierellia__uc	0.000820254	0.00193776	3.5879e-05	0.000341632	1.91058e-05	6.96735e-05	0	0	0	0	0	0
Desulfovibrio	0.00177722	0.000285899	0.000304971	0.000170816	0.000143293	0.000487714	0	0	0	0	0	0
Ornithinimicrobium	0.00123038	0.000762396	0.000376729	0.00015634	0.000420328	0.000187582	0	0	0	0	0	0
Rappaport	0.000455697	0.000317665	0.000807276	0.000324261	0.00059228	0.000594904	0	0	0	0	0	0
Candida	0.0025519	0.000127066	4.48487e-05	6.07989e-05	0.000277034	1.0719e-05	0	0	0	0	0	0
Sphingosinicella	9.11394e-05	0.00292252	0	5.79037e-06	1.91058e-05	2.67975e-05	0	0	0	0	0	0
Dorea	0.000956964	0.000921229	0.000215274	0.000515343	0.000257928	0.000187582	0	0	0	0	0	0
Dysgonomonas	0.000865824	0.000476498	0.00033188	0.00055298	0.000315246	0.000498433	0	0	0	0	0	0
Rhodopseudomonas	0.00250633	9.52995e-05	0.000170425	5.21133e-05	0.000152846	5.89545e-05	0	0	0	0	0	0
Caviibacterium	0.000227848	0.00108006	0.000475396	0.000885926	0.000124188	0.000198301	0	0	0	0	0	0
Pyramidobacter	0.000364558	0.00063533	7.17579e-05	0.000185292	0.00107948	0.00053059	0	0	0	1.07508e-05	0	9.03694e-05
Citrobacter	0.00113924	0.00101653	0.000179395	0.000167921	0.000238822	0.000198301	0	0	0	0	0	0
Leucobacter	0.000911394	0.000571797	0.00034085	0.000141864	0.000649597	0.00032157	0	0	0	0	0	0
Alcaligenes	0.000865824	0.00114359	0.000529215	5.21133e-05	0.000171952	0.000155425	0	0	0	0	0	0
Micropruina	0.000182279	0.000127066	0.0010674	5.50085e-05	0.00136606	0.000112549	0	0	0	0	0	0
Succinatimonas	0.00264304	3.17665e-05	7.17579e-05	1.44759e-05	7.64232e-05	6.4314e-05	0	0	0	0	0	0
Propionicicella	0.000136709	3.17665e-05	0.000914913	0.000147654	0.00152846	0.000128628	0	0	0	0	0	0
Photobacterium	0.000546836	0.000921229	0.00034982	0.000761434	8.59761e-05	0.00021438	0	0	0	0	0	0
Oxalobacteraceae__uc	0.000592406	0.00073063	0.000466426	0.000254776	0.000315246	0.000503793	0	0	0	0	0	0
Janthinobacterium	0.00118481	0.000889462	0.000260122	8.97507e-05	0.000191058	0.000235818	0	0	0	0	0	0
Rickettsia	0.000501267	0.000603564	0.000403638	0.000801966	6.68703e-05	0.000466276	0	0	0	0	0	0
Novimethylophilus	0.000455697	0.000508264	0.000565093	0.00015634	0.000171952	0.000986147	0	0	0	0	0	0
Muribaculaceae__na	0.000501267	0.000603564	0.000502305	0.000671683	0.000267481	0.000294772	0	0	0	0	0	0
Marmoricola	0.0010481	0.000952995	0.000242183	9.84363e-05	0.000305693	0.000192942	0	0	0	0	0	0
Tetrasphaera	0.000501267	0.000667097	0.000287032	0.00038506	0.000764232	0.000225099	0	0	0	0	0	0
Hyphomicrobium	0.00132152	0.000984762	0.000107637	5.50085e-05	0.000305693	5.3595e-05	0	0	0	0	0	0
Aestuariimicrobium	9.11394e-05	0.000254132	0.000852125	0.000107122	0.00139472	9.64709e-05	0	0	0	0	0	0
Empedobacter	0.000637976	0.000762396	0.000322911	0.000335841	0.000554068	0.000144706	0	0	0	0	0	0
Eggerthellaceae__uc	0.000227848	0.000825929	0.000475396	0.000451649	0.000544515	0.000230458	0	0	0	0	0	0
Rhodocyclales__uc	0.000318988	0.000825929	0.000170425	0.000254776	0.000114635	0.00106654	0	0	0	0	0	0
Shewanella	0.00136709	0.000667097	0.000251153	0.000191082	9.5529e-05	0.000160785	0	0	0	0	0	0
Veillonellaceae__na	0.000227848	0.000381198	0.000143516	0.00170237	0.000181505	9.11114e-05	0	0	0	0	0	0
Fusobacteriaceae__uc	0.000410127	0.000349432	6.27882e-05	0.00175159	5.73174e-05	6.96735e-05	0	0	0	0	0	0
Phix174microvirus	0.00127595	0.00117536	4.48487e-05	5.21133e-05	0.000114635	1.60785e-05	0	0	0	0	0	0
Cyanobacteria__uc	0.000683545	0.000412965	0	0.00151708	9.5529e-06	2.1438e-05	0	0	0	0	0	0
Polynucleobacter	0.000729115	0.000921229	0.000188364	0.000179501	0.000143293	0.000444838	0	0	0	0	0	0
Afipia	0.00132152	0.000667097	8.07276e-05	0.000101331	0.000181505	2.67975e-05	0	0	0	7.16717e-06	0.000195961	2.21628e-05
Flavobacteriia__uc	0.000774685	0.000571797	0.000538184	0.000503762	0.000124188	8.03925e-05	0	0	0	0	0	0
Subdoligranulum	0.0019595	0.000254132	0.000107637	0.000112912	6.68703e-05	9.11114e-05	0	0	0	0	0	0
Nigerium	0	0.000254132	0.000923883	6.94844e-05	0.00125143	8.03925e-05	0	0	0	0	0	0
Proteus	0.000820254	0.000603564	0.000143516	8.97507e-05	0.000458539	0.000326929	5.74232e-05	0	0	7.10536e-05	5.67729e-06	0
Acidaminococcus	0.000592406	0.000222366	0.000394668	0.00070353	0.000324799	0.000337648	0	0	0	0	0	0
Roseomonas	0.0010481	0.00114359	6.27882e-05	0.000121598	8.59761e-05	9.64709e-05	0	0	0	0	0	0
Emticicia	0.000136709	6.3533e-05	0	0.00235089	0	5.3595e-06	0	0	0	0	0	0
Conservatibacter	0.000227848	0.00111183	0.000322911	0.00061957	8.59761e-05	0.000176863	0	0	0	0	0	0
Succinivibrionaceae__uc	0.00241519	0	1.79395e-05	2.60567e-05	3.82116e-05	2.1438e-05	0	0	0	0	0	0
Mucoromycota__uc	0.000455697	0.000508264	0.000412608	0.000538504	0.000382116	0.000219739	0	0	0	0	0	0
Gulosibacter	0.000501267	0.000476498	0.000394668	0.000193977	0.000315246	0.000632421	0	0	0	0	0	0
Bacillaceae__uc	0.0010481	0.00101653	7.17579e-05	0.000133178	0.000114635	0.000128628	0	0	0	0	0	0
Roseburia	0.000820254	0.000571797	0.000206304	0.000518238	0.00022927	0.000166144	0	0	0	0	0	0
Rathayibacter	0.000318988	0.00063533	0.00034982	0.000254776	0.000496751	0.00042876	0	0	0	0	0	0
Coriobacteriales__na	0.000364558	0.000698863	0.000170425	0.000434278	0.000640044	0.000171504	0	0	0	0	0	0
Anaerolineaceae__na	0.000182279	0.000857696	6.27882e-05	0.000167921	0.000257928	0.000878957	0	0	0	0	0	0
Ruminococcaceae__uc	0.00113924	0.000540031	0.000206304	0.000182397	0.000162399	0.000150066	0	0	0	0	0	0
Curtobacterium	0.000911394	0.00073063	0.000233213	0.000110017	0.000210164	0.000176863	0	0	0	0	0	0
Pseudonocardiaceae__uc	4.55697e-05	0.000476498	0.000439517	0.00022872	0.000573174	0.000589545	0	0	0	0	0	0
Xenorhabdus	0.000273418	0.000190599	0.000636851	0.000257671	0.000716467	0.000273334	0	0	0	0	0	0
Terrabacter	0.000182279	0.000857696	0.000260122	0.000364793	0.000257928	0.000412681	0	0	0	0	0	0
Propionicimonas	0.000273418	0.000190599	0.000618912	0.000121598	0.000993501	0.00010183	0	0	0	0	0	0
Marinobacter	0.000136709	0.000349432	0.000430547	0.00107122	0.000143293	0.000144706	0	0	0	0	0	0
Pseudomonadaceae__uc	0.00109367	0.000889462	0.000107637	3.1847e-05	6.68703e-05	7.5033e-05	0	0	0	0	0	0
Histophilus	4.55697e-05	0.00073063	0.000385699	0.000662997	0.000219717	0.000219739	0	0	0	0	0	0
Dickeya	0.000865824	0.00108006	0.000152486	3.47422e-05	3.82116e-05	8.57519e-05	0	0	0	0	0	0
Epsilonproteobacteria__uc	9.11394e-05	0.000317665	0.000574063	0.000431383	0.000477645	0.000348367	0	0	0	0	0	0
Thermus	0.0010481	0.000889462	9.86671e-05	4.92181e-05	0.000124188	1.60785e-05	0	0	0	0	0	0
Parascardovia	0.0010481	6.3533e-05	0.000179395	0.000133178	0.00042988	2.67975e-05	0	0	0.000250305	0	8.53542e-05	7.39405e-06
Pseudoclavibacter	0.000501267	0.000381198	0.000215274	0.000196873	0.000343904	0.000584185	0	0	0	0	0	0
Nostocaceae__uc	0	0	0	0.00218007	0	1.60785e-05	0	0	0	0	0	0
Sphingobacteriales__na	0.000820254	0.00104829	8.96974e-05	0.000118703	6.68703e-05	4.2876e-05	0	0	0	0	0	0
Ruminococcaceae__na	0.000637976	0.000476498	0.000367759	0.000303994	0.000219717	0.000176863	0	0	0	0	0	0
Coprococcus	0.00109367	0.000222366	0.000125576	0.000454544	0.000152846	0.000117909	0	0	0	0	0	0
Polaromonas	0.000501267	0.000476498	0.00034085	0.000167921	0.000191058	0.000487714	0	0	0	0	0	0
Aerococcus	0.00109367	0.000857696	8.96974e-06	8.39604e-05	1.91058e-05	6.96735e-05	0	0	0	0	0	0
Actinotignum	0.000136709	0.000476498	0.00034982	0.000214244	0.000534962	0.000385884	0	0	0	0	0	0
Hydrogenophaga	0.000774685	0.000285899	0.000475396	0.000185292	0.000143293	0.000230458	0	0	0	0	0	0
Micromonospora	0.000273418	0.000444731	0.00034982	0.000112912	0.000573174	0.000337648	0	0	0	0	0	0
Nocardiopsis	0.000546836	0.000317665	0.000278062	0.000185292	0.000334351	0.00042876	0	0	0	0	0	0
Mobilicoccus	0.000136709	0.000285899	0.000439517	0.000185292	0.000611386	0.0004234	0	0	0	0	0	0
Xanthomonadales__uc	0.000911394	0.000476498	0.000322911	0.000118703	5.73174e-05	0.000171504	0	0	0	0	0	0
Intrasporangiaceae__uc	0.000729115	0.000412965	0.000224243	0.000147654	0.00029614	0.000241177	0	0	0	0	0	0
Azoarcus	0.000136709	0.000508264	0.000179395	0.000217139	0.000210164	0.000798565	0	0	0	0	0	0
Azospira	0.000182279	0.000571797	8.96974e-05	0.000205558	0.000114635	0.000884317	0	0	0	0	0	0
Odoribacter	0.000273418	0.00073063	0.000242183	0.000610884	8.59761e-05	9.11114e-05	0	0	0	0	0	0
Devosia	0.000729115	0.000540031	0.000170425	8.68555e-05	0.000391669	9.64709e-05	0	0	0	0	0	0
Anaerotruncus	0.000455697	0.000571797	0.000304971	0.000260567	0.000200611	0.000203661	0	0	0	0	0	0
Phocaeicola	0.000182279	0.000317665	0.000125576	0.00118992	4.77645e-05	0.000133987	0	0	0	0	0	0
Xanthomonadaceae__na	0.000318988	0.000508264	0.000197334	0.000202663	8.59761e-05	0.000653859	0	0	0	0	0	0
Chloroflexi__na	0.000273418	0.000476498	7.17579e-05	0.000639836	0.000210164	0.000284053	0	0	0	0	0	0
Porphyrobacter	0.000410127	0.000540031	1.79395e-05	0.000940935	3.82116e-05	5.3595e-06	0	0	0	0	0	0
Knoellia	0.000546836	0.000762396	9.86671e-05	9.55411e-05	0.000286587	0.000160785	0	0	0	0	0	0
Actinomycetales__na	0.000227848	0.000412965	0.000322911	0.000211348	0.000554068	0.000219739	0	0	0	0	0	0
Deltaproteobacteria__na	0.000227848	0.000317665	0.000403638	0.000298204	0.000286587	0.000407322	0	0	0	0	0	0
Dehalobacter	0.000136709	0.000222366	0.000538184	6.36941e-05	0.000811996	0.000150066	0	0	0	0	0	0
Actinoplanes	4.55697e-05	0.000317665	0.000296001	0.000248986	0.000773785	0.000219739	0	0	0	0	0	0
Dyadobacter	0.00123038	0.000285899	8.07276e-05	0.000110017	0.000143293	4.82355e-05	0	0	0	0	0	0
Muribaculaceae__uc	0.000364558	0.000508264	0.000287032	0.000303994	0.000133741	0.000289413	0	0	0	0	0	0
Shimwellia	0.000318988	0.000444731	6.27882e-05	0.000526924	7.64232e-05	0.000455557	0	0	0	0	0	0
Pusillimonas	0.000501267	0.000285899	0.00035879	0.000133178	0.000219717	0.000385884	0	0	0	0	0	0
Phyllobacterium	0.000774685	0.000889462	4.48487e-05	4.34278e-05	8.59761e-05	3.75165e-05	0	0	0	0	0	0
Geobacillus	0.00100253	0.000667097	2.69092e-05	6.07989e-05	8.59761e-05	2.67975e-05	0	0	0	0	0	0
Hylemonella	0.000820254	0.000571797	0.000260122	5.21133e-05	6.68703e-05	5.89545e-05	0	0	0	0	0	0
Mucor	0.000410127	0.000603564	0.000152486	0.000558771	6.68703e-05	3.75165e-05	0	0	0	0	0	0
Jonquetella	0.000136709	0.000857696	0	2.31615e-05	0.000324799	0.000128628	0	0.00021127	0	5.77579e-05	5.67729e-06	8.35916e-05
Facklamia	0.000546836	0.00073063	9.86671e-05	0.000263462	0.000114635	7.5033e-05	0	0	0	0	0	0
Elizabethkingia	0.000318988	0.000540031	0.000251153	0.000639836	3.82116e-05	3.75165e-05	0	0	0	0	0	0
Alishewanella	0.00132152	0.000222366	0.000116607	6.07989e-05	6.68703e-05	3.75165e-05	0	0	0	0	0	0
Frankia	0.000227848	0.000381198	0.00033188	0.000159235	0.000534962	0.000187582	0	0	0	0	0	0
Agrococcus	0.000501267	0.000762396	8.07276e-05	5.79037e-05	0.000343904	6.4314e-05	0	0	0	0	0	0
Chromatiaceae__uc	0.00141266	0.000285899	1.79395e-05	1.44759e-05	1.91058e-05	5.89545e-05	0	0	0	0	0	0
Rhodanobacter	0.000318988	0.000476498	0.000269092	0.000110017	0.000219717	0.000401962	0	0	0	0	0	0
Azonexus	0.000182279	0.00073063	0.000161455	0.000144759	4.77645e-05	0.000519871	0	0	0	0	0	0
Diaphorobacter	0.000182279	0.00117536	1.79395e-05	4.92181e-05	9.5529e-06	0.000343008	0	0	0	0	0	0
Leifsonia	0.000729115	0.000540031	0.000107637	0.000107122	0.000171952	0.00010719	0	0	0	0	0	0
Bacteroidaceae__uc	0.000318988	0.000317665	0.000269092	0.000434278	0.000143293	0.000273334	0	0	0	0	0	0
Nakamurella	0.000410127	0.000190599	0.000269092	0.000159235	0.000372563	0.000348367	0	0	0	0	0	0
Flavobacteriaceae__na	0.000683545	0.000285899	0.000143516	0.000486391	4.77645e-05	0.00010183	0	0	0	0	0	0
Erwinia	0.000683545	0.000571797	0.000376729	4.6323e-05	1.91058e-05	4.82355e-05	0	0	0	0	0	0
Rhodocyclaceae__na	0.000273418	0.000285899	0.000385699	0.000153445	5.73174e-05	0.000589545	0	0	0	0	0	0
Massilibacillus	0.000273418	0.000254132	0.000179395	0.000338737	0.000391669	0.000305491	0	0	0	0	0	0
Pepy6virus	0.000637976	0.000190599	0.000529215	5.21133e-05	0.000257928	6.96735e-05	0	0	0	0	0	0
Rhodoferax	0.000227848	0.000571797	0.000206304	0.000115807	0.000152846	0.000455557	0	0	0	0	0	0
Nitrospira	0.000637976	0.000667097	5.38184e-05	0.000191082	7.64232e-05	0.00010183	0	0	0	0	0	0
Bosea	0.000592406	0.00073063	8.07276e-05	0.000104227	0.000171952	4.2876e-05	0	0	0	0	0	0
Azospirillum	0.000455697	0.000444731	8.96974e-05	0.000101331	0.000401222	0.000203661	0	0	0	0	0	0
Ascomycota__uc	0.000774685	0.000698863	4.48487e-05	4.34278e-05	9.5529e-05	3.75165e-05	0	0	0	0	0	0
Arsenicicoccus	0	0.000381198	0.000269092	0.000110017	0.000372563	0.000133987	0.000268406	4.41468e-05	3.71867e-05	7.51333e-05	0	0
Rhodocyclales__na	0.000182279	0.000540031	9.86671e-05	0.000167921	9.5529e-05	0.000600264	0	0	0	0	0	0
Actinomadura	0.000546836	0.000285899	0.000278062	6.36941e-05	0.000343904	0.000144706	0	0	0	0	0	0
Brachymonas	4.55697e-05	0.000222366	0.000493336	7.23796e-05	0.000324799	0.000503793	0	0	0	0	0	0
Sulfurospirillum	0.000273418	0.000317665	0.000313941	0.000225824	0.000219717	0.000310851	0	0	0	0	0	0
Agromyces	0.000364558	0.000254132	0.000125576	0.000173711	0.000496751	0.000246537	0	0	0	0	0	0
Parasutterella	0.000273418	9.52995e-05	0.000574063	0.000112912	0.000162399	0.000407322	0	0	0	0	0	0
Nocardioidaceae__uc	0.000364558	0.000285899	0.000322911	0.000121598	0.000401222	0.000128628	0	0	0	0	0	0
Acidimicrobium	0.000956964	0.000508264	5.38184e-05	3.47422e-05	5.73174e-05	1.0719e-05	0	0	0	0	0	0
Cryobacterium	0.000136709	0.000412965	0.000260122	0.000141864	0.000305693	0.000364446	0	0	0	0	0	0
Laribacter	0.000318988	0.000603564	9.86671e-05	0.000173711	6.68703e-05	0.000359086	0	0	0	0	0	0
Oscillibacter	0.000410127	0.000540031	0.000116607	0.000266357	0.000200611	8.57519e-05	0	0	0	0	0	0
Pararheinheimera	0.00154937	0	1.79395e-05	1.44759e-05	9.5529e-06	0	0	0	0	0	0	0
Yersinia	0.000364558	0.000444731	0.000170425	0.000121598	0.000124188	0.000123268	3.09638e-05	0	0	1.79179e-06	0.000201638	0
Hungatella	0.000364558	0.000508264	0.000107637	0.000144759	0.000191058	0.000262615	0	0	0	0	0	0
Dechloromonas	0.000273418	0.000444731	0.000107637	0.000205558	9.5529e-05	0.000450198	0	0	0	0	0	0
Pseudoglutamicibacter	0.000136709	0.000762396	9.86671e-05	5.79037e-05	0.00036301	0.000155425	0	0	0	0	0	0
Arcobacter	0.000865824	0.000254132	0.000179395	8.68555e-05	0.000105082	8.03925e-05	0	0	0	0	0	0
Rhizobiaceae__uc	0.000683545	0.000476498	0.000107637	6.94844e-05	0.000181505	4.2876e-05	0	0	0	0	0	0
Methylibium	0.000683545	0.000254132	0.000215274	8.97507e-05	0.000133741	0.000182223	0	0	0	0	0	0
Altererythrobacter	0.000774685	0.000381198	2.69092e-05	0.000237405	0.000105082	2.1438e-05	0	0	0	0	0	0
Kribbella	0.000637976	0.000127066	0.000233213	0.000104227	0.000315246	0.000123268	0	0	0	0	0	0
Caballeronia	0.000956964	9.52995e-05	0.00034085	2.89518e-05	4.77645e-05	6.96735e-05	0	0	0	0	0	0
Piscicoccus	0.000592406	0.000190599	0.000152486	1.73711e-05	0.000305693	0.000273334	0	0	0	0	0	0
Ruaniaceae__na	0.000637976	0.000190599	0.000215274	5.79037e-05	0.000238822	0.000187582	0	0	0	0	0	0
Chelonobacter	0.000136709	0.000667097	0.000152486	0.000361898	0.000105082	0.00010183	0	0	0	0	0	0
Vibrionaceae__uc	0.000182279	0.000254132	0.000304971	0.000298204	0.000133741	0.000348367	0	0	0	0	0	0
Streptobacillus	0.000273418	0.000349432	2.69092e-05	0.000746958	7.64232e-05	4.82355e-05	0	0	0	0	0	0
Geodermatophilaceae__na	0.0010481	0.000412965	0	0	3.82116e-05	1.60785e-05	0	0	0	0	0	0
Demequina	0.000136709	0.000285899	0.000296001	9.26459e-05	0.000257928	0.000434119	0	0	0	0	0	0
Saccharomyces	0.000410127	0.00108006	8.96974e-06	2.89518e-06	0	0	0	0	0	0	0	0
Microvirga	0.000273418	0.000762396	8.96974e-05	5.21133e-05	0.000286587	3.2157e-05	0	0	0	0	0	0
Virgibacillus	0.000364558	0.000190599	0.000197334	0.000344527	0.000200611	0.000198301	0	0	0	0	0	0
Phycicoccus	0.000410127	0.000444731	0.000152486	0.000188187	0.000200611	8.57519e-05	0	0	0	0	0	0
Staphylococcaceae__uc	0.000455697	0.000984762	0	3.1847e-05	9.5529e-06	0	0	0	0	0	0	0
Pseudoflavonifractor	0.000227848	0.000190599	0.000322911	0.000217139	0.000324799	0.000182223	0	0	0	0	0	0
Methylophilaceae__na	0.000136709	0.000222366	0.000197334	4.34278e-05	0.000353457	0.000509152	0	0	0	0	0	0
Peptoclostridium	0.00141266	3.17665e-05	0	1.15807e-05	0	5.3595e-06	0	0	0	0	0	0
Alicycliphilus	0.000410127	0.00063533	0.000143516	5.21133e-05	9.5529e-05	0.000123268	0	0	0	0	0	0
Barnesiella	9.11394e-05	0.000222366	0.00034982	0.000442963	0.000105082	0.000225099	0	0	0	0	0	0
Ideonella	0.000455697	0.000571797	0.000134546	3.1847e-05	9.5529e-05	0.000139347	0	0	0	0	0	0
Granulicoccus	0.000136709	6.3533e-05	0.00034085	0.000112912	0.000697362	7.5033e-05	0	0	0	0	0	0
Sphingomonadaceae__na	0.000364558	0.000984762	5.38184e-05	8.68555e-06	9.5529e-06	0	0	0	0	0	0	0
Agrobacterium	0.000318988	0.000571797	0.000107637	4.34278e-05	0.000324799	4.82355e-05	0	0	0	3.58359e-06	0	0
Intrasporangium	0.000227848	0.000254132	0.000367759	5.21133e-05	0.000372563	0.000139347	0	0	0	0	0	0
Paraeggerthella	0.000136709	0.000254132	0.00034982	0.000260567	0.000238822	0.000171504	0	0	0	0	0	0
Euryarchaeota__na	0.000318988	0.000317665	7.17579e-05	6.36941e-05	0.000334351	0.000300132	0	0	0	0	0	0
Verminephrobacter	0.000136709	0.000667097	0.000134546	0.00016213	5.73174e-05	0.000246537	0	0	0	0	0	0
Sanguibacteroides	0.000501267	0.000158833	8.07276e-05	4.34278e-05	0.000391669	0.000225099	0	0	0	0	0	0
Erythrobacter	0.000455697	0.000762396	1.79395e-05	0.000127388	2.86587e-05	0	0	0	0	0	0	0
Amycolatopsis	0.000182279	0.000158833	0.000421578	0.000127388	0.000315246	0.000182223	0	0	0	0	0	0
Rhizophagus	0.000136709	0.000412965	0.000224243	0.00015055	0.000334351	0.000128628	0	0	0	0	0	0
Prevotellamassilia	0.000136709	0.000222366	0.000484366	0.000335841	6.68703e-05	0.000133987	0	0	0	0	0	0
Methylocystis	0.000820254	0.000381198	4.48487e-05	4.6323e-05	3.82116e-05	4.82355e-05	0	0	0	0	0	0
Chitinophaga	0.000501267	0.000127066	0.000170425	0.000191082	0.000133741	0.000251896	0	0	0	0	0	0
Herminiimonas	0.000364558	0.000412965	6.27882e-05	0.000138969	0.00022927	0.000166144	0	0	0	0	0	0
Hymenobacteraceae__uc	4.55697e-05	0.00127066	8.96974e-06	8.68555e-06	1.91058e-05	2.1438e-05	0	0	0	0	0	0
Francisella	0.000865824	0.000381198	4.48487e-05	5.79037e-05	9.5529e-06	1.0719e-05	0	0	0	0	0	0
Candidatus Melainabacteria__na	0.000911394	0.000349432	2.69092e-05	2.89518e-05	3.82116e-05	1.0719e-05	0	0	0	0	0	0
Weissella	0.00100253	0.000285899	3.5879e-05	1.73711e-05	9.5529e-06	1.0719e-05	0	0	0	0	0	0
Serinicoccus	0.000410127	0.000254132	0.000152486	7.23796e-05	0.00022927	0.000235818	0	0	0	0	0	0
Xylophilus	0.000182279	0.00104829	4.48487e-05	1.73711e-05	1.91058e-05	3.75165e-05	0	0	0	0	0	0
Sphaerochaeta	9.11394e-05	0.000349432	0.000134546	0.000193977	0.000391669	0.000182223	0	0	0	0	0	0
Cyanobacteria__na	0.000364558	0.000222366	5.38184e-05	0.000347422	0.000267481	8.57519e-05	0	0	0	0	0	0
Verrucomicrobia__na	0.000227848	0.000254132	9.86671e-05	0.000558771	0.000105082	9.64709e-05	0	0	0	0	0	0
Cronobacter	0.000182279	0.000667097	7.17579e-05	4.34278e-05	0.000143293	0.000171504	0	0	4.73416e-05	8.95896e-06	0	0
Alcanivorax	0.000182279	0.000285899	0.00034085	0.00016213	0.000143293	0.000219739	0	0	0	0	0	0
Micromonosporaceae__uc	0.000182279	0.000254132	0.000206304	0.000127388	0.000315246	0.000246537	0	0	0	0	0	0
Halobacillus	0.000592406	9.52995e-05	0.000134546	0.000112912	5.73174e-05	0.000337648	0	0	0	0	0	0
Noviherbaspirillum	0.000136709	0.000698863	8.96974e-05	0.000107122	8.59761e-05	0.00020902	0	0	0	0	0	0
Pluralibacter	0.000956964	0.000222366	2.69092e-05	1.73711e-05	2.86587e-05	7.5033e-05	0	0	0	0	0	0
Pararhodospirillum	0.000273418	0.000222366	0.000197334	0.000376374	6.68703e-05	0.000187582	0	0	0	0	0	0
Parageobacillus	0.000592406	0.000603564	1.79395e-05	3.1847e-05	3.82116e-05	3.2157e-05	0	0	0	0	0	0
Planctomycetes__na	0.000455697	0.000190599	9.86671e-05	0.000214244	0.000143293	0.00020902	0	0	0	0	0	0
Rahnella	0.000182279	0.000794163	8.96974e-05	7.817e-05	0.000105082	5.3595e-05	0	0	0	0	0	0
Methyloversatilis	0.000227848	0.000349432	0.000179395	8.10652e-05	0.000171952	0.000289413	0	0	0	0	0	0
Clavibacter	0.000364558	0.00063533	8.07276e-05	2.31615e-05	5.73174e-05	0.000133987	0	0	0	0	0	0
Cellvibrio	0.000364558	0.000476498	0.000107637	0.000182397	9.5529e-05	6.4314e-05	0	0	0	0	0	0
Tsukamurella	0.000774685	0.000349432	5.38184e-05	2.02663e-05	4.77645e-05	4.2876e-05	0	0	0	0	0	0
Muribacter	0.000410127	0.000285899	0.000251153	0.00015634	8.59761e-05	9.11114e-05	0	0	0	0	0	0
Xenophilus	0.000318988	0.000285899	0.00034085	6.94844e-05	0.000162399	9.64709e-05	0	0	0	0	0	0
Rhodobacteraceae__na	0.000318988	0.000127066	0.000260122	0.00016213	9.5529e-05	0.000300132	0	0	0	0	0	0
Melaminivora	0.000136709	0.000381198	0.000421578	2.60567e-05	7.64232e-05	0.000219739	0	0	0	0	0	0
Promicromonosporaceae__na	0.000318988	9.52995e-05	0.000251153	0.000141864	0.00029614	0.000155425	0	0	0	0	0	0
Calothrix	4.55697e-05	6.3533e-05	0	0.00111175	0	5.3595e-06	0	0	0	0	0	0
Saccharopolyspora	0.000136709	0.000349432	0.000224243	0.000141864	0.000238822	0.000133987	0	0	0	0	0	0
Candidatus Berkiella	0.000136709	0.000222366	0.000287032	0.000127388	8.59761e-05	0.000364446	0	0	0	0	0	0
Nitrosomonadales__uc	0.000273418	0.000254132	0.000125576	0.000112912	0.000133741	0.000300132	0	0	0	0	0	0
Trichococcus	9.11394e-05	0.000476498	0.000161455	0.000251881	9.5529e-05	0.000123268	0	0	0	0	0	0
Flavonifractor	0.000410127	0.000127066	0.000116607	0.000217139	0.000124188	0.000192942	0	0	0	0	0	0
Williamsia	0.000182279	0.000762396	8.07276e-05	1.44759e-05	9.5529e-05	4.82355e-05	0	0	0	0	0	0
Bibersteinia	0.000318988	0.000158833	0.000143516	0.000321365	0.000162399	7.5033e-05	0	0	0	0	0	0
Sporomusaceae__uc	9.11394e-05	0.000285899	0.000143516	0.000208453	0.000238822	0.000203661	0	0	0	0	0	0
Solimonas	0.000273418	0.000540031	0.000116607	8.39604e-05	5.73174e-05	9.64709e-05	0	0	0	0	0	0
Dethiosulfovibrio	4.55697e-05	0.000285899	8.96974e-06	4.34278e-05	0.000525409	0.000251896	0	0	0	0	0	0
Kineosphaera	0.000227848	3.17665e-05	0.00034982	4.6323e-05	0.00036301	0.000139347	0	0	0	0	0	0
Succiniclasticum	4.55697e-05	0.000190599	0.000152486	0.000237405	0.00022927	0.000300132	0	0	0	0	0	0
Promicromonospora	0.000227848	0.000381198	0.000125576	4.34278e-05	0.000238822	0.000133987	0	0	0	0	0	0
Negativicoccus	0.000227848	9.52995e-05	3.5879e-05	0.00031268	0.000477645	0	0	0	0	0	0	0
Raineyella	4.55697e-05	9.52995e-05	0.000313941	9.84363e-05	0.000525409	6.96735e-05	0	0	0	0	0	0
Xanthobacter	0.000455697	0.000190599	4.48487e-05	2.31615e-05	0.000420328	1.0719e-05	0	0	0	0	0	0
Acidipila	0.00113924	0	0	0	0	0	0	0	0	0	0	0
Moesziomyces	0.000865824	0.000222366	8.96974e-06	1.44759e-05	1.91058e-05	5.3595e-06	0	0	0	0	0	0
Halothiobacillus	0.000136709	0.000285899	0.000170425	7.817e-05	0.000324799	0.000139347	0	0	0	0	0	0
Adlercreutzia	0.000227848	0.000381198	0.000188364	0.00016213	9.5529e-05	7.5033e-05	0	0	0	0	0	0
Siccationidurans	4.55697e-05	0.00108006	0	2.89518e-06	0	0	0	0	0	0	0	0
Demequinaceae__uc	9.11394e-05	0.000127066	0.000197334	0.000141864	0.000382116	0.000187582	0	0	0	0	0	0
Clostridia__uc	0.000273418	0.000349432	7.17579e-05	0.000121598	0.000191058	0.000117909	0	0	0	0	0	0
Luteimonas	0.000364558	0.000349432	0.000125576	0.000115807	8.59761e-05	7.5033e-05	0	0	0	0	0	0
Desulfosporosinus	0.000227848	0.000222366	0.000152486	0.000130283	0.000191058	0.000187582	0	0	0	0	0	0
Haematobacter	0.000501267	0.000571797	8.96974e-06	1.15807e-05	9.5529e-06	5.3595e-06	0	0	0	0	0	0
Anoxybacillus	0.000729115	0.000317665	2.69092e-05	8.68555e-06	1.91058e-05	5.3595e-06	0	0	0	0	0	0
Oligella	0.000455697	0.000190599	0.000125576	5.50085e-05	0.000143293	0.000133987	0	0	0	0	0	0
Dyella	0.000227848	0.000254132	0.000206304	0.000104227	0.000105082	0.000203661	0	0	0	0	0	0
Erysipelotrichaceae__uc	0.000455697	0.000317665	3.5879e-05	8.97507e-05	0.000143293	5.3595e-05	0	0	0	0	0	0
Rudanella	0.00100253	6.3533e-05	0	2.31615e-05	0	5.3595e-06	0	0	0	0	0	0
Auraticoccus	0.000136709	9.52995e-05	0.00033188	3.1847e-05	0.000468092	2.67975e-05	0	0	0	0	0	0
Lysinimicrobium	0.000273418	0.000127066	0.000313941	6.36941e-05	0.000219717	9.11114e-05	0	0	0	0	0	0
Enhydrobacter	0.000410127	0.000571797	8.96974e-06	1.44759e-05	2.86587e-05	4.2876e-05	0	0	0	0	0	0
Micrococcales__na	0.000136709	0.000222366	0.000233213	9.84363e-05	0.000238822	0.000144706	0	0	0	0	0	0
Cytophaga	0.000318988	0.000412965	4.48487e-05	0.000257671	2.86587e-05	1.0719e-05	0	0	0	0	0	0
Uliginosibacterium	0	0.000285899	5.38184e-05	0.000144759	0.000105082	0.000482355	0	0	0	0	0	0
Nitrosomonadales__na	0.000182279	0.000190599	8.96974e-05	0.000133178	0.000105082	0.000369805	0	0	0	0	0	0
Synergistes	9.11394e-05	0.000254132	6.27882e-05	6.94844e-05	0.00042988	0.000160785	0	0	0	0	0	0
Carnobacterium	0.000182279	0.000698863	2.69092e-05	6.36941e-05	9.5529e-06	7.5033e-05	0	0	0	3.58359e-06	0	0
Rhodobacterales__uc	0.000364558	0.000222366	0.000125576	9.84363e-05	0.000105082	0.000133987	0	0	0	0	0	0
Kaistia	0.000774685	6.3533e-05	0.000125576	1.73711e-05	2.86587e-05	3.75165e-05	0	0	0	0	0	0
Pleomorphomonas	0.000227848	0.000508264	0.000125576	3.76374e-05	7.64232e-05	6.96735e-05	0	0	0	0	0	0
Ramlibacter	0.000273418	0.000317665	0.000170425	2.02663e-05	0.000152846	0.00010719	0	0	0	0	0	0
Acetobacter	0.000501267	0.000381198	5.38184e-05	4.34278e-05	1.91058e-05	4.2876e-05	0	0	0	0	0	0
Muricauda	0.000318988	0.000190599	0.000233213	9.84363e-05	7.64232e-05	0.000123268	0	0	0	0	0	0
Idiomarina	0.000273418	0.000190599	0.000152486	0.000141864	0.000105082	0.000176863	0	0	0	0	0	0
Paenarthrobacter	0.000410127	0.000540031	0	1.44759e-05	4.77645e-05	1.60785e-05	0	0	0	0	0	0
Olegusella	9.11394e-05	0.000285899	0.000143516	0.000136074	0.000248375	0.000117909	0	0	0	0	0	0
Thioalkalivibrio	4.55697e-05	0.000222366	0.00034982	0.000110017	8.59761e-05	0.00020902	0	0	0	0	0	0
Erysipelatoclostridium	0.000273418	0.000571797	3.5879e-05	8.39604e-05	2.86587e-05	2.67975e-05	0	0	0	0	0	0
Belnapia	0.000410127	0.000412965	0	2.89518e-06	0.000171952	1.60785e-05	0	0	0	0	0	0
Synergistaceae__uc	0	0.000222366	8.96974e-06	4.92181e-05	0.000525409	0.000203661	0	0	0	0	0	0
Wohlfahrtiimonas	4.55697e-05	0.000222366	0.000143516	0.000147654	0.000200611	0.000246537	0	0	0	0	0	0
Amnibacterium	0.000318988	0.000127066	0.000170425	4.92181e-05	9.5529e-05	0.000241177	0	0	0	0	0	0
Desulfotomaculum	0.000318988	9.52995e-05	0.000188364	0.000130283	0.000171952	9.64709e-05	0	0	0	0	0	0
Leclercia	0.000637976	0.000317665	0	5.79037e-06	2.86587e-05	1.0719e-05	0	0	0	0	0	0
Acidithiobacillus	0.000136709	3.17665e-05	0.000251153	0.000110017	9.5529e-05	0.000375165	0	0	0	0	0	0
Bacteroidia__na	0.000455697	6.3533e-05	8.96974e-05	0.000205558	5.73174e-05	0.000123268	0	0	0	0	0	0
Deltaproteobacteria__uc	0.000182279	0.000317665	8.96974e-05	8.68555e-05	7.64232e-05	0.000235818	0	0	0	0	0	0
Pseudogulbenkiania	9.11394e-05	0.000158833	0.000188364	8.10652e-05	0.000200611	0.000267975	0	0	0	0	0	0
Entomoplasmatales__na	0.000501267	3.17665e-05	0.000107637	4.05326e-05	3.82116e-05	0.000262615	0	0	0	0	0	0
Austwickia	4.55697e-05	6.3533e-05	0.000376729	1.15807e-05	0.000468092	1.60785e-05	0	0	0	0	0	0
Fibrobacter	9.11394e-05	0.000190599	0.000206304	0.000277938	0.000124188	9.11114e-05	0	0	0	0	0	0
Gilliamella	9.11394e-05	6.3533e-05	0.000313941	0.000292414	9.5529e-05	0.000123268	0	0	0	0	0	0
Peptoniphilaceae__uc	0.000455697	0.000412965	1.79395e-05	5.79037e-05	1.91058e-05	1.60785e-05	0	0	0	0	0	0
Coriobacteriaceae__uc	0.000136709	0.000190599	0.000134546	0.000176606	0.000248375	9.11114e-05	0	0	0	0	0	0
Erysipelotrichaceae__na	0.000136709	0.000317665	0.000143516	0.000153445	0.000105082	0.000117909	0	0	0	0	0	0
Bradyrhizobiaceae__na	0.000637976	0.000222366	2.69092e-05	6.07989e-05	1.91058e-05	5.3595e-06	0	0	0	0	0	0
Pandoraea	0.000136709	0.000349432	8.96974e-05	7.817e-05	7.64232e-05	0.000235818	0	0	0	0	0	0
Alternaria	0.000729115	0.000190599	1.79395e-05	0	0	1.60785e-05	0	0	0	0	0	0
Rhizobacter	0.000227848	0.000412965	9.86671e-05	4.6323e-05	7.64232e-05	9.11114e-05	0	0	0	0	0	0
Tissierellia__na	0.000410127	0.000349432	2.69092e-05	0.000133178	2.86587e-05	0	0	0	0	0	0	0
Rubrivivax	0.000227848	0.000349432	8.96974e-05	5.79037e-05	1.91058e-05	0.000203661	0	0	0	0	0	0
Saccharomonospora	0.000455697	0.000158833	9.86671e-05	4.6323e-05	0.000133741	4.2876e-05	0	0	0	0	0	0
Acidobacteria__uc	0.000410127	0.000349432	5.38184e-05	3.1847e-05	5.73174e-05	3.2157e-05	0	0	0	0	0	0
Nitrosospira	9.11394e-05	0.000285899	0.000242183	8.68555e-05	4.77645e-05	0.000176863	0	0	0	0	0	0
Lactomassilus	0.000227848	0.000349432	9.86671e-05	7.817e-05	0.000105082	6.4314e-05	0	0	0	0	0	0
Aquaspirillum	9.11394e-05	9.52995e-05	0.000152486	4.92181e-05	9.5529e-05	0.000439479	0	0	0	0	0	0
Solirubrobacterales__na	0.000227848	0.000381198	8.96974e-05	4.34278e-05	5.73174e-05	0.000123268	0	0	0	0	0	0
Alloscardovia	0.000182279	0.000158833	0.000134546	0.000170816	0.000114635	0.000160785	0	0	0	0	0	0
Saccharothrix	0.000318988	6.3533e-05	0.000125576	5.79037e-05	0.000114635	0.000241177	0	0	0	0	0	0
Pasteurellales__uc	0.000136709	0.000254132	8.96974e-05	0.000376374	2.86587e-05	3.2157e-05	0	0	0	0	0	0
Eukaryota__uc	0.000455697	0.000381198	1.79395e-05	1.73711e-05	2.86587e-05	1.60785e-05	0	0	0	0	0	0
Salinicola	0.000592406	0.000127066	4.48487e-05	7.23796e-05	9.5529e-06	6.96735e-05	0	0	0	0	0	0
Pontibacter	0.000683545	0.000158833	8.96974e-06	3.76374e-05	1.91058e-05	5.3595e-06	0	0	0	0	0	0
Skermanella	0.000455697	0.000412965	0	2.31615e-05	0	1.0719e-05	0	0	0	0	0	0
Robbsia	0.000546836	9.52995e-05	8.96974e-05	3.47422e-05	2.86587e-05	0.00010719	0	0	0	0	0	0
Bdellovibrio	0.000546836	0.000254132	2.69092e-05	2.31615e-05	4.77645e-05	0	0	0	0	0	0	0
Paucibacter	9.11394e-05	0.000190599	0.000224243	0.000159235	0.000152846	6.96735e-05	0	0	0	0	0	0
Spirochaetes__uc	4.55697e-05	0.000127066	9.86671e-05	0.000167921	0.000238822	0.00020902	0	0	0	0	0	0
Nonomuraea	0.000136709	0.000222366	0.000143516	0.000124493	0.000124188	0.000133987	0	0	0	0	0	0
Thiobacillus	0	0.000190599	0.000125576	8.39604e-05	0.000152846	0.000326929	0	0	0	0	0	0
Penicillium	0.000455697	0.000317665	1.79395e-05	1.44759e-05	4.77645e-05	2.1438e-05	0	0	0	0	0	0
Caulobacterales__na	0.000592406	0.000190599	8.96974e-06	3.47422e-05	3.82116e-05	5.3595e-06	0	0	0	0	0	0
Marinomonas	0.000318988	0.000158833	0.000134546	7.52748e-05	5.73174e-05	0.000123268	0	0	0	0	0	0
Moraxellaceae__uc	0.000318988	0.000381198	2.69092e-05	4.92181e-05	1.91058e-05	6.96735e-05	0	0	0	0	0	0
Frederiksenia	0	0.000254132	0.000233213	0.000196873	8.59761e-05	8.57519e-05	0	0	0	0	0	0
Desulfomicrobium	0.000136709	0.000158833	8.07276e-05	8.68555e-05	0.000105082	0.000241177	0	0	0	4.05024e-05	0	0
Thermomonas	0.000410127	0.000127066	0.000152486	2.31615e-05	1.91058e-05	0.000117909	0	0	0	0	0	0
Streptomycetaceae__uc	0.000182279	3.17665e-05	0.000116607	8.97507e-05	0.000267481	0.000160785	0	0	0	0	0	0
Xanthomonadales__na	0.000182279	0.000317665	8.07276e-05	4.6323e-05	8.59761e-05	0.000133987	0	0	0	0	0	0
Tissierella	9.11394e-05	0.000381198	5.38184e-05	6.65892e-05	0.000210164	4.2876e-05	0	0	0	0	0	0
Methylophaga	0.000410127	9.52995e-05	0.000125576	5.50085e-05	6.68703e-05	9.11114e-05	0	0	0	0	0	0
Corticibacter	0.000136709	0.000158833	0.000206304	3.47422e-05	9.5529e-05	0.000203661	0	0	0	0	0	0
Anaeromassilibacillus	0.000136709	0.000190599	9.86671e-05	0.000188187	0.000143293	7.5033e-05	0	0	0	0	0	0
Methylococcus	0.000136709	0.000158833	0.000170425	3.76374e-05	0.000124188	0.000203661	0	0	0	0	0	0
Butyricicoccus	0.000273418	0	8.07276e-05	0.000141864	0.000219717	0.00010719	0	0	0	0	0	0
Salinivibrio	0.000227848	0.000190599	8.07276e-05	0.000112912	3.82116e-05	0.000171504	0	0	0	0	0	0
Chloroflexi__uc	9.11394e-05	3.17665e-05	8.96974e-05	0.000512448	4.77645e-05	4.82355e-05	0	0	0	0	0	0
Ezakiella	0.000546836	0.000158833	3.5879e-05	4.34278e-05	1.91058e-05	1.60785e-05	0	0	0	0	0	0
Rhodospirillales__uc	0.000455697	0.000222366	3.5879e-05	4.05326e-05	2.86587e-05	2.67975e-05	0	0	0	0	0	0
Aquitalea	0	3.17665e-05	0.000412608	5.21133e-05	7.64232e-05	0.000235818	0	0	0	0	0	0
Ruania	0.000227848	6.3533e-05	0.000170425	8.10652e-05	0.000114635	0.000150066	0	0	0	0	0	0
Spirochaetes__na	4.55697e-05	0.000412965	6.27882e-05	8.10652e-05	9.5529e-05	0.00010719	0	0	0	0	0	0
Cyanothece	0.000136709	0.000412965	3.5879e-05	6.07989e-05	0.000124188	3.2157e-05	0	0	0	0	0	0
Rhodospirillaceae__na	0.000318988	0.000285899	1.79395e-05	8.97507e-05	5.73174e-05	3.2157e-05	0	0	0	0	0	0
Otariodibacter	0.000136709	9.52995e-05	0.000134546	0.000292414	1.91058e-05	0.000123268	0	0	0	0	0	0
Solirubrobacter	0.000364558	0.000254132	2.69092e-05	1.15807e-05	6.68703e-05	7.5033e-05	0	0	0	0	0	0
Sterolibacteriaceae__na	0	0.000127066	9.86671e-05	7.52748e-05	4.77645e-05	0.000450198	0	0	0	0	0	0
Gemmatimonadetes__na	0.000273418	0.000285899	6.27882e-05	6.36941e-05	5.73174e-05	4.82355e-05	0	0	0	0	0	0
Dokdonella	0	0.000540031	0.000143516	3.47422e-05	2.86587e-05	4.2876e-05	0	0	0	0	0	0
Photorhabdus	0	0.000158833	0.000224243	5.21133e-05	0.000210164	0.000139347	0	0	0	0	0	0
Succinivibrio	0.000501267	3.17665e-05	7.17579e-05	4.05326e-05	7.64232e-05	5.89545e-05	0	0	0	0	0	0
Kineococcus	9.11394e-05	0.000254132	4.48487e-05	4.92181e-05	0.000191058	0.000150066	0	0	0	0	0	0
Rhodospirillales__na	0.000410127	0.000222366	4.48487e-05	6.07989e-05	1.91058e-05	2.1438e-05	0	0	0	0	0	0
Corallococcus	0.000227848	0.000158833	0.000116607	3.76374e-05	7.64232e-05	0.000160785	0	0	0	0	0	0
Beutenbergia	0.000410127	9.52995e-05	6.27882e-05	1.73711e-05	0.000143293	4.82355e-05	0	0	0	0	0	0
Aureimonas	4.55697e-05	0.00063533	0	2.31615e-05	2.86587e-05	4.2876e-05	0	0	0	0	0	0
Cardiobacteriales__na	0.000227848	0.000127066	0.000134546	0.000147654	2.86587e-05	0.00010183	0	0	0	0	0	0
Piscinibacter	0.000455697	9.52995e-05	6.27882e-05	8.39604e-05	9.5529e-06	5.89545e-05	0	0	0	0	0	0
Nocardiaceae__uc	0.000227848	0.000158833	7.17579e-05	3.47422e-05	5.73174e-05	0.00021438	0	0	0	0	0	0
Jiangella	0	6.3533e-05	0.000179395	8.68555e-05	0.000353457	8.03925e-05	0	0	0	0	0	0
Serpentinomonas	0.000227848	0.000190599	0.000179395	3.1847e-05	4.77645e-05	8.03925e-05	0	0	0	0	0	0
Caldibacillus	0.000729115	0	0	5.79037e-06	0	1.60785e-05	0	0	0	0	0	0
Sphingobacteriaceae__uc	0.000364558	0.000127066	0.000125576	7.23796e-05	2.86587e-05	3.2157e-05	0	0	0	0	0	0
Candidimonas	4.55697e-05	0.000222366	0.000233213	4.05326e-05	5.73174e-05	0.000150066	0	0	0	0	0	0
Lampropedia	0	0.000158833	0.000296001	5.50085e-05	0.000105082	0.000133987	0	0	0	0	0	0
Peptococcus	0.000273418	0.000222366	1.79395e-05	0.000107122	9.5529e-05	3.2157e-05	0	0	0	0	0	0
Castellaniella	0.000136709	0.000158833	0.000197334	7.23796e-05	3.82116e-05	0.000139347	0	0	0	0	0	0
Citricoccus	0.000136709	0.000412965	8.96974e-06	5.50085e-05	2.86587e-05	9.64709e-05	0	0	0	0	0	0
Pa6virus	0.000318988	0.000412965	0	0	0	5.3595e-06	0	0	0	0	0	0
Pectobacterium	0.000318988	9.52995e-05	0.000116607	5.21133e-05	7.64232e-05	7.5033e-05	0	0	0	0	0	0
Mediterranea	0.000136709	0.000127066	0.000134546	0.000133178	9.5529e-05	0.00010719	0	0	0	0	0	0
Undibacterium	0.000455697	0.000127066	1.79395e-05	4.34278e-05	2.86587e-05	5.89545e-05	0	0	0	0	0	0
Duganella	0.000318988	0.000127066	4.48487e-05	6.65892e-05	9.5529e-05	7.5033e-05	0	0	0	0	0	0
Pseudorhodoferax	0.000364558	0.000190599	8.96974e-06	5.21133e-05	6.68703e-05	4.2876e-05	0	0	0	0	0	0
Azovibrio	0	0.000190599	2.69092e-05	0.000104227	3.82116e-05	0.000364446	0	0	0	0	0	0
Miniimonas	0.000136709	9.52995e-05	0.000224243	6.07989e-05	0.000124188	8.03925e-05	0	0	0	0	0	0
Caviibacter	9.11394e-05	9.52995e-05	0	0.000524028	0	1.0719e-05	0	0	0	0	0	0
Extensimonas	4.55697e-05	0.000285899	4.48487e-05	5.21133e-05	0.000162399	0.000128628	0	0	0	0	0	0
Halalkalicoccus	0.000683545	3.17665e-05	0	2.89518e-06	0	0	0	0	0	0	0	0
Moorella	0.000410127	0.000222366	8.96974e-06	2.60567e-05	3.82116e-05	1.0719e-05	0	0	0	0	0	0
Thalassospira	0.000227848	0.000127066	6.27882e-05	2.02663e-05	0.000143293	0.000133987	0	0	0	0	0	0
Hydrogenophilales__uc	4.55697e-05	0.000127066	7.17579e-05	8.97507e-05	0.000162399	0.00021438	0	0	0	0	0	0
Haloactinobacterium	0	9.52995e-05	0.000242183	5.50085e-05	0.000210164	0.00010719	0	0	0	0	0	0
Flavobacteriales__na	0.000136709	0.000254132	5.38184e-05	0.000165026	6.68703e-05	3.2157e-05	0	0	0	0	0	0
Simplicispira	0.000182279	0.000127066	9.86671e-05	3.1847e-05	0.000171952	9.64709e-05	0	0	0	0	0	0
Tetragenococcus	0.000182279	0.000158833	3.5879e-05	8.97507e-05	0.000114635	0.000123268	0	0	0	0	0	0
Aminobacterium	9.11394e-05	6.3533e-05	8.96974e-06	5.21133e-05	0.000343904	0.000144706	0	0	0	0	0	0
Stylonychia	4.55697e-05	0.000381198	3.5879e-05	5.79037e-06	0.000162399	6.96735e-05	0	0	0	0	0	0
Myxococcus	0.000136709	0.000317665	4.48487e-05	5.50085e-05	7.64232e-05	6.96735e-05	0	0	0	0	0	0
Ureaplasma	0.000136709	0.000222366	8.96974e-06	0.000321365	0	1.0719e-05	0	0	0	0	0	0
Pseudacidovorax	0.000182279	9.52995e-05	0.000107637	4.34278e-05	0.000143293	0.000123268	0	0	0	0	0	0
Caulobacterales__uc	0.000364558	0.000285899	0	1.73711e-05	1.91058e-05	5.3595e-06	0	0	0	0	0	0
Anabaena	0.000182279	0	0	0.000497972	9.5529e-06	0	0	0	0	0	0	0
Butyricimonas	0.000227848	3.17665e-05	0.000161455	0.000121598	4.77645e-05	9.64709e-05	0	0	0	0	0	0
Microbacteriaceae__na	9.11394e-05	0.000285899	5.38184e-05	2.02663e-05	0.000114635	0.000117909	0	0	0	0	0	0
Chitinophagaceae__na	0.000455697	0.000127066	3.5879e-05	4.34278e-05	9.5529e-06	1.0719e-05	0	0	0	0	0	0
Crenobacter	9.11394e-05	0.000127066	9.86671e-05	6.36941e-05	9.5529e-05	0.000203661	0	0	0	0	0	0
Cellulosimicrobium	0.000227848	6.3533e-05	6.27882e-05	6.07989e-05	0.000124188	0.000139347	0	0	0	0	0	0
Cuspidothrix	4.55697e-05	0.000412965	0	7.817e-05	0	0.000139347	0	0	0	0	0	0
Puccinia	0.000182279	0.000381198	1.79395e-05	2.89518e-06	7.64232e-05	1.0719e-05	0	0	0	0	0	0
Clostridiaceae__uc	0.000273418	6.3533e-05	7.17579e-05	0.000104227	8.59761e-05	6.96735e-05	0	0	0	0	0	0
Vespertiliibacter	0.000136709	0.000158833	6.27882e-05	0.00022872	1.91058e-05	5.89545e-05	0	0	0	0	0	0
Romboutsia	0.000501267	0.000127066	8.96974e-06	1.15807e-05	9.5529e-06	5.3595e-06	0	0	0	0	0	0
Trichormus	0	3.17665e-05	0	0.000616674	0	5.3595e-06	0	0	0	0	0	0
Frigoribacterium	0.000273418	0.000254132	5.38184e-05	2.31615e-05	3.82116e-05	1.0719e-05	0	0	0	0	0	0
Gulbenkiania	9.11394e-05	6.3533e-05	0.000134546	8.10652e-05	9.5529e-05	0.000187582	0	0	0	0	0	0
Methylobacter	9.11394e-05	6.3533e-05	0.000170425	4.92181e-05	0.000143293	0.000133987	0	0	0	0	0	0
Serinibacter	4.55697e-05	0.000158833	6.27882e-05	6.94844e-05	0.000143293	0.000171504	0	0	0	0	0	0
Larkinella	0.000182279	0.000349432	4.48487e-05	2.89518e-05	1.91058e-05	2.67975e-05	0	0	0	0	0	0
Propionispora	0.000182279	6.3533e-05	8.07276e-05	0.000118703	0.000114635	9.11114e-05	0	0	0	0	0	0
Helcobacillus	4.55697e-05	0.000127066	0.000134546	3.47422e-05	6.68703e-05	0.000241177	0	0	0	0	0	0
Paludibacter	9.11394e-05	0.000127066	6.27882e-05	0.00015634	6.68703e-05	0.000144706	0	0	0	0	0	0
Bogoriella	0.000227848	0	0.000116607	9.55411e-05	0.000143293	5.89545e-05	0	0	0	0	0	0
Perlucidibaca	0.000592406	0	1.79395e-05	5.79037e-06	9.5529e-06	1.60785e-05	0	0	0	0	0	0
Acetobacteraceae__uc	0.000136709	0.000222366	7.17579e-05	6.36941e-05	9.5529e-05	4.82355e-05	0	0	0	0	0	0
Aquincola	0	0.000381198	3.5879e-05	5.21133e-05	0.000124188	4.2876e-05	0	0	0	0	0	0
Pseudonocardiales__na	0.000182279	9.52995e-05	0.000152486	3.1847e-05	0.000114635	5.89545e-05	0	0	0	0	0	0
Cytophagaceae__uc	0.000273418	0.000190599	5.38184e-05	7.23796e-05	1.91058e-05	2.1438e-05	0	0	0	0	0	0
Roseivirga	0.000364558	0	0.000125576	3.47422e-05	3.82116e-05	6.4314e-05	0	0	0	0	0	0
Aliicoccus	0.000273418	0.000317665	2.69092e-05	5.79037e-06	0	0	0	0	0	0	0	0
Micrococcaceae__na	0.000364558	0.000158833	8.96974e-06	1.73711e-05	5.73174e-05	1.60785e-05	0	0	0	0	0	0
Candidatus Competibacteraceae__na	0.000182279	0	0.000116607	3.47422e-05	0.000219717	6.96735e-05	0	0	0	0	0	0
Asticcacaulis	0.000136709	0.000317665	5.38184e-05	2.31615e-05	2.86587e-05	5.89545e-05	0	0	0	0	0	0
Candidatus Chloroploca	4.55697e-05	0	0	0.000564561	0	0	0	0	0	0	0	0
Candidatus Viridilinea	0	0	8.96974e-06	0.000584827	0	1.60785e-05	0	0	0	0	0	0
Pelosinus	0	6.3533e-05	9.86671e-05	0.000118703	0.000162399	0.000166144	0	0	0	0	0	0
Rhodoplanes	0.000136709	0.000158833	0.000161455	2.02663e-05	7.64232e-05	5.3595e-05	0	0	0	0	0	0
Aureobasidium	0.000273418	0.000222366	0	1.44759e-05	4.77645e-05	4.82355e-05	0	0	0	0	0	0
Enorma	0.000136709	0.000127066	5.38184e-05	9.26459e-05	0.000162399	3.2157e-05	0	0	0	0	0	0
Subtercola	9.11394e-05	9.52995e-05	8.07276e-05	2.89518e-05	0.000152846	0.000155425	0	0	0	0	0	0
Scytonema	0	6.3533e-05	0	0.000529819	9.5529e-06	0	0	0	0	0	0	0
Methylocaldum	0.000227848	0.000158833	3.5879e-05	3.47422e-05	4.77645e-05	9.64709e-05	0	0	0	0	0	0
Hyphomicrobiaceae__uc	0.000273418	9.52995e-05	3.5879e-05	4.34278e-05	0.000152846	0	0	0	0	0	0	0
Cardiobacteriales__uc	4.55697e-05	9.52995e-05	0.000107637	9.55411e-05	9.5529e-05	0.000160785	0	0	0	0	0	0
Tyzzerella	0.000182279	0.000190599	2.69092e-05	0.000144759	3.82116e-05	1.60785e-05	0	0	0	0	0	0
Enterococcaceae__uc	0.000273418	0.000127066	8.96974e-06	8.10652e-05	0	0.00010719	0	0	0	0	0	0
Streptacidiphilus	0	0.000190599	0.000170425	2.89518e-05	0.000191058	1.60785e-05	0	0	0	0	0	0
Chitinimonas	0	0.000190599	8.07276e-05	3.76374e-05	7.64232e-05	0.00020902	0	0	0	0	0	0
Magnetospirillum	9.11394e-05	0.000127066	8.96974e-05	9.84363e-05	4.77645e-05	0.000139347	0	0	0	0	0	0
Massiliomicrobiota	0	3.17665e-05	5.38184e-05	0.000225824	0.000114635	0.000166144	0	0	0	0	0	0
Armatimonadetes__na	0.000318988	6.3533e-05	8.96974e-06	5.50085e-05	0.000124188	2.1438e-05	0	0	0	0	0	0
Methylobacillus	0.000273418	6.3533e-05	3.5879e-05	3.1847e-05	5.73174e-05	0.000128628	0	0	0	0	0	0
Microbulbifer	4.55697e-05	6.3533e-05	0.000134546	7.817e-05	0.000143293	0.000123268	0	0	0	0	0	0
Agathobaculum	0.000546836	0	1.79395e-05	8.68555e-06	9.5529e-06	5.3595e-06	0	0	0	0	0	0
Chromobacteriaceae__uc	4.55697e-05	9.52995e-05	8.96974e-05	0.000101331	5.73174e-05	0.000198301	0	0	0	0	0	0
Marinobacterium	0.000318988	9.52995e-05	3.5879e-05	3.1847e-05	1.91058e-05	8.57519e-05	0	0	0	0	0	0
Thioclava	9.11394e-05	9.52995e-05	8.96974e-06	8.68555e-06	1.91058e-05	0.000359086	0	0	0	0	0	0
Kandleria	0.000364558	0.000127066	1.79395e-05	2.31615e-05	3.82116e-05	1.0719e-05	0	0	0	0	0	0
Lactobacillaceae__uc	0.000501267	0	4.48487e-05	2.31615e-05	0	1.0719e-05	0	0	0	0	0	0
Oxalobacter	4.55697e-05	0.000158833	0.000143516	5.21133e-05	6.68703e-05	0.000112549	0	0	0	0	0	0
Rubellimicrobium	0.000227848	0.000285899	0	8.68555e-06	2.86587e-05	2.67975e-05	0	0	0	0	0	0
Marinospirillum	0.000182279	0.000127066	6.27882e-05	4.05326e-05	6.68703e-05	9.64709e-05	0	0	0	0	0	0
Auritidibacter	0.000182279	9.52995e-05	8.96974e-05	6.36941e-05	8.59761e-05	5.89545e-05	0	0	0	0	0	0
Alteromonadales__uc	0	0.000222366	0.000107637	0.000130283	1.91058e-05	9.64709e-05	0	0	0	0	0	0
Desulfobacteraceae__na	0.000136709	9.52995e-05	8.96974e-05	4.34278e-05	9.5529e-05	0.000112549	0	0	0	0	0	0
Devriesea	4.55697e-05	0.000158833	0.000116607	5.21133e-05	0.000124188	7.5033e-05	0	0	0	0	0	0
Paeniglutamicibacter	0.000136709	0.000190599	3.5879e-05	1.44759e-05	8.59761e-05	0.00010719	0	0	0	0	0	0
Sterolibacterium	9.11394e-05	6.3533e-05	5.38184e-05	6.65892e-05	3.82116e-05	0.000257256	0	0	0	0	0	0
Shinella	0.000136709	0.000190599	2.69092e-05	8.68555e-06	0.000200611	5.3595e-06	0	0	0	0	0	0
Methylomonas	9.11394e-05	0.000127066	0.000125576	5.79037e-05	3.82116e-05	0.000128628	0	0	0	0	0	0
Cytophagaceae__na	0.000318988	9.52995e-05	1.79395e-05	0.000118703	0	1.60785e-05	0	0	0	0	0	0
Pelagibacterium	0.000273418	0.000222366	2.69092e-05	3.1847e-05	0	1.0719e-05	0	0	0	0	0	0
Epicoccum	0.000546836	0	8.96974e-06	2.89518e-06	0	5.3595e-06	0	0	0	0	0	0
Basidiomycota__uc	0.000364558	0.000190599	0	8.68555e-06	0	0	0	0	0	0	0	0
Sebaldella	4.55697e-05	0.000158833	1.79395e-05	0.000188187	1.91058e-05	0.000133987	0	0	0	0	0	0
Labedella	0	0.000381198	1.79395e-05	1.44759e-05	0.000105082	4.2876e-05	0	0	0	0	0	0
Exophiala	0.000136709	0.000317665	2.69092e-05	5.79037e-06	1.91058e-05	5.3595e-05	0	0	0	0	0	0
Actinomycetospora	9.11394e-05	0.000381198	2.69092e-05	8.68555e-06	1.91058e-05	3.2157e-05	0	0	0	0	0	0
Eggerthellaceae__na	0	0.000158833	0.000107637	8.39604e-05	0.000181505	2.67975e-05	0	0	0	0	0	0
Mitsuaria	0.000136709	0.000158833	9.86671e-05	4.05326e-05	4.77645e-05	7.5033e-05	0	0	0	0	0	0
Herbiconiux	0	0.000158833	0.000170425	2.60567e-05	0.000105082	9.64709e-05	0	0	0	0	0	0
Microcoleus	0	9.52995e-05	0	0.000451649	0	5.3595e-06	0	0	0	0	0	0
Alkanindiges	0.000182279	0.000349432	0	2.89518e-06	0	1.60785e-05	0	0	0	0	0	0
Nosocomiicoccus	0.000227848	0.000285899	0	5.79037e-06	1.91058e-05	1.0719e-05	0	0	0	0	0	0
Fibrisoma	0.000318988	0.000158833	1.79395e-05	1.73711e-05	1.91058e-05	1.60785e-05	0	0	0	0	0	0
Hydrogenophilus	0.000273418	9.52995e-05	2.69092e-05	6.07989e-05	1.91058e-05	6.96735e-05	0	0	0	0	0	0
Granulicella	0.000410127	6.3533e-05	3.5879e-05	1.44759e-05	9.5529e-06	1.0719e-05	0	0	0	0	0	0
Fischerella	4.55697e-05	0	0	0.000486391	9.5529e-06	0	0	0	0	0	0	0
Paenibacillaceae__uc	0.000182279	0	9.86671e-05	8.68555e-05	8.59761e-05	8.03925e-05	0	0	0	0	0	0
Clostridiaceae__na	0.000136709	0.000127066	6.27882e-05	9.26459e-05	7.64232e-05	3.75165e-05	0	0	0	0	0	0
Tersicoccus	0.000136709	0.000127066	3.5879e-05	4.6323e-05	0.000105082	8.03925e-05	0	0	0	0	0	0
Glycomyces	0.000136709	0.000158833	2.69092e-05	2.89518e-06	0.000152846	4.82355e-05	0	0	0	0	0	0
Candidatus Competibacter	0	9.52995e-05	0.000134546	6.65892e-05	9.5529e-05	0.000133987	0	0	0	0	0	0
Cylindrospermum	0	6.3533e-05	8.96974e-06	0.000451649	0	0	0	0	0	0	0	0
Erwiniaceae__uc	9.11394e-05	0.000254132	8.07276e-05	7.52748e-05	9.5529e-06	1.0719e-05	0	0	0	0	0	0
Azohydromonas	0.000136709	0	0.000179395	3.1847e-05	0.000114635	5.89545e-05	0	0	0	0	0	0
Andreprevotia	0	6.3533e-05	0.000107637	4.34278e-05	7.64232e-05	0.000230458	0	0	0	0	0	0
Carboxydocella	0.000227848	3.17665e-05	5.38184e-05	5.50085e-05	2.86587e-05	0.000123268	0	0	0	0	0	0
Brochothrix	0.000182279	0.000317665	0	8.68555e-06	0	1.0719e-05	0	0	0	0	0	0
Faecalicatena	0.000136709	0.000190599	2.69092e-05	7.52748e-05	5.73174e-05	3.2157e-05	0	0	0	0	0	0
Streptosporangium	0.000227848	6.3533e-05	6.27882e-05	4.6323e-05	9.5529e-05	2.1438e-05	0	0	0	0	0	0
Mudcatvirus	0	0	0	5.79037e-06	0	0.000509152	0	0	0	0	0	0
Pannonibacter	0.000136709	0.000317665	8.96974e-06	1.15807e-05	3.82116e-05	0	0	0	0	0	0	0
Singulisphaera	0.000501267	0	8.96974e-06	2.89518e-06	0	0	0	0	0	0	0	0
Methylococcaceae__uc	9.11394e-05	9.52995e-05	8.96974e-05	5.50085e-05	5.73174e-05	0.000123268	0	0	0	0	0	0
Agathobacter	9.11394e-05	9.52995e-05	0	0.000315575	9.5529e-06	0	0	0	0	0	0	0
Dermabacter	0.000182279	6.3533e-05	1.79395e-05	0.000121598	7.64232e-05	4.82355e-05	0	0	0	0	0	0
Halomonadaceae__uc	0.000182279	0.000190599	6.27882e-05	5.79037e-06	2.86587e-05	3.2157e-05	0	0	0	0	0	0
Thermoanaerobacterium	4.55697e-05	0.000254132	2.69092e-05	4.34278e-05	6.68703e-05	6.4314e-05	0	0	0	0	0	0
Pseudovibrio	0.000182279	3.17665e-05	4.48487e-05	7.52748e-05	3.82116e-05	0.000128628	0	0	0	0	0	0
Haematomicrobium	9.11394e-05	9.52995e-05	0.000107637	7.52748e-05	6.68703e-05	6.4314e-05	0	0	0	0	0	0
Bifidobacteriales__uc	0.000455697	0	2.69092e-05	1.73711e-05	0	0	0	0	0	0	0	0
Morganellaceae__uc	0.000182279	0.000127066	5.38184e-05	7.23796e-05	1.91058e-05	4.2876e-05	0	0	0	0	0	0
Pseudofulvimonas	4.55697e-05	9.52995e-05	0.000152486	2.89518e-05	0.000114635	5.89545e-05	0	0	0	0	0	0
Promicromonosporaceae__uc	0.000227848	0	4.48487e-05	1.15807e-05	0.000171952	3.75165e-05	0	0	0	0	0	0
Tolypothrix	4.55697e-05	9.52995e-05	8.96974e-06	0.000321365	9.5529e-06	1.0719e-05	0	0	0	0	0	0
Gemmobacter	0.000273418	9.52995e-05	3.5879e-05	4.6323e-05	1.91058e-05	2.1438e-05	0	0	0	0	0	0
Erythrobacteraceae__uc	0.000227848	9.52995e-05	8.96974e-06	0.000138969	9.5529e-06	1.0719e-05	0	0	0	0	0	0
Sphaerotilus	0.000182279	3.17665e-05	6.27882e-05	3.76374e-05	9.5529e-06	0.000166144	0	0	0	0	0	0
Oscillochloris	0	0	0	0.000489286	0	0	0	0	0	0	0	0
Anaerocolumna	0.000136709	9.52995e-05	3.5879e-05	8.39604e-05	6.68703e-05	6.96735e-05	0	0	0	0	0	0
Flavisolibacter	0.000364558	6.3533e-05	0	1.44759e-05	1.91058e-05	2.1438e-05	0	0	0	0	0	0
Candidatus Symbiobacter	0	3.17665e-05	0.000116607	8.39604e-05	6.68703e-05	0.000182223	0	0	0	0	0	0
Talaromyces	9.11394e-05	9.52995e-05	0	0	0.000286587	5.3595e-06	0	0	0	0	0	0
Quadrisphaera	0.000136709	6.3533e-05	7.17579e-05	5.21133e-05	0.000105082	4.82355e-05	0	0	0	0	0	0
Lucifera	0	0.000127066	3.5879e-05	9.26459e-05	0.000114635	0.00010719	0	0	0	0	0	0
Collimonas	4.55697e-05	0.000222366	3.5879e-05	2.60567e-05	6.68703e-05	8.03925e-05	0	0	0	0	0	0
Peptococcaceae__uc	4.55697e-05	9.52995e-05	3.5879e-05	0.000110017	0.000114635	7.5033e-05	0	0	0	0	0	0
Nocardiopsaceae__uc	0	9.52995e-05	0.000134546	4.92181e-05	9.5529e-05	0.00010183	0	0	0	0	0	0
Gemmiger	0.000227848	0.000127066	4.48487e-05	2.60567e-05	2.86587e-05	2.1438e-05	0	0	0	0	0	0
Cloacibacillus	9.11394e-05	9.52995e-05	0	1.44759e-05	0.000210164	6.4314e-05	0	0	0	0	0	0
Chitinophagaceae__uc	0.000182279	0.000127066	6.27882e-05	1.44759e-05	6.68703e-05	2.1438e-05	0	0	0	0	0	0
Pigmentiphaga	4.55697e-05	0.000190599	8.96974e-06	4.05326e-05	8.59761e-05	0.00010183	0	0	0	0	0	0
Helcococcus	4.55697e-05	0.000317665	2.69092e-05	5.79037e-05	1.91058e-05	5.3595e-06	0	0	0	0	0	0
Mycetocola	9.11394e-05	0.000158833	7.17579e-05	4.34278e-05	4.77645e-05	5.89545e-05	0	0	0	0	0	0
Brachyspira	0.000227848	9.52995e-05	6.27882e-05	3.47422e-05	2.86587e-05	2.1438e-05	0	0	0	0	0	0
Acetobacterium	0.000182279	3.17665e-05	7.17579e-05	4.34278e-05	8.59761e-05	5.3595e-05	0	0	0	0	0	0
Pricia	0.000136709	0	8.07276e-05	4.05326e-05	0.000162399	4.82355e-05	0	0	0	0	0	0
Leucothrix	0.000182279	0.000222366	1.79395e-05	2.89518e-05	0	1.60785e-05	0	0	0	0	0	0
Pseudomonadales__na	0.000227848	0.000222366	8.96974e-06	5.79037e-06	0	0	0	0	0	0	0	0
Candidatus Nitrosoglobus	0.000182279	9.52995e-05	6.27882e-05	2.89518e-05	5.73174e-05	3.75165e-05	0	0	0	0	0	0
Microvirgula	0	3.17665e-05	2.69092e-05	4.34278e-05	4.77645e-05	0.000310851	0	0	0	0	0	0
Robinsoniella	9.11394e-05	0.000127066	3.5879e-05	0.000138969	2.86587e-05	3.75165e-05	0	0	0	0	0	0
Pelistega	0.000182279	0	0.000125576	4.6323e-05	1.91058e-05	8.57519e-05	0	0	0	0	0	0
Micavibrio	9.11394e-05	0.000158833	8.96974e-06	2.89518e-05	1.91058e-05	0.000150066	0	0	0	0	0	0
Luteibacter	0.000136709	0.000158833	7.17579e-05	2.31615e-05	2.86587e-05	3.75165e-05	0	0	0	0	0	0
Labrys	4.55697e-05	0.000381198	8.96974e-06	5.79037e-06	9.5529e-06	5.3595e-06	0	0	0	0	0	0
Marinimicrobium	0.000136709	3.17665e-05	8.07276e-05	9.55411e-05	5.73174e-05	5.3595e-05	0	0	0	0	0	0
Intestinimonas	9.11394e-05	6.3533e-05	2.69092e-05	3.1847e-05	0.000219717	2.1438e-05	0	0	0	0	0	0
Kosakonia	0.000227848	3.17665e-05	6.27882e-05	1.73711e-05	3.82116e-05	7.5033e-05	0	0	0	0	0	0
Rivicola	4.55697e-05	9.52995e-05	0.000116607	2.31615e-05	5.73174e-05	0.000112549	0	0	0	0	0	0
Rugosibacter	0	9.52995e-05	3.5879e-05	5.50085e-05	0	0.000262615	0	0	0	0	0	0
Candidatus Phytoplasma	4.55697e-05	0.000158833	1.79395e-05	2.89518e-05	0.000143293	4.82355e-05	0	0	0	0	0	0
Glutamicibacter	4.55697e-05	0.000158833	8.96974e-05	5.50085e-05	2.86587e-05	6.4314e-05	0	0	0	0	0	0
Lachnospira	4.55697e-05	0.000127066	3.5879e-05	0.000127388	5.73174e-05	4.82355e-05	0	0	0	0	0	0
Gordonvirus	0.000182279	6.3533e-05	8.96974e-05	2.31615e-05	2.86587e-05	5.3595e-05	0	0	0	0	0	0
Marinococcus	0.000318988	9.52995e-05	8.96974e-06	5.79037e-06	0	1.0719e-05	0	0	0	0	0	0
Flexivirga	0	3.17665e-05	0.000179395	1.44759e-05	9.5529e-05	0.000117909	0	0	0	0	0	0
Jonesia	4.55697e-05	3.17665e-05	0.000143516	3.76374e-05	0.000105082	7.5033e-05	0	0	0	0	0	0
Meyerozyma	0.000364558	3.17665e-05	1.79395e-05	1.44759e-05	9.5529e-06	0	0	0	0	0	0	0
Candidatus Contendobacter	9.11394e-05	9.52995e-05	6.27882e-05	4.34278e-05	3.82116e-05	0.00010719	0	0	0	0	0	0
Candidatus Nitrotoga	9.11394e-05	0.000158833	8.07276e-05	5.21133e-05	9.5529e-06	4.2876e-05	0	0	0	0	0	0
Patulibacter	4.55697e-05	0.000285899	0	2.89518e-05	1.91058e-05	5.3595e-05	0	0	0	0	0	0
Brucella	0.000136709	9.52995e-05	8.96974e-05	5.79037e-05	4.77645e-05	5.3595e-06	0	0	0	0	0	0
Massilibacteroides	4.55697e-05	6.3533e-05	9.86671e-05	7.52748e-05	5.73174e-05	9.11114e-05	0	0	0	0	0	0
Peptococcaceae__na	4.55697e-05	9.52995e-05	4.48487e-05	4.05326e-05	0.000124188	8.03925e-05	0	0	0	0	0	0
Soonwooa	0.000136709	6.3533e-05	2.69092e-05	0.000176606	1.91058e-05	5.3595e-06	0	0	0	0	0	0
Nodularia	4.55697e-05	0	0	0.000382164	0	0	0	0	0	0	0	0
Luteitalea	4.55697e-05	0.000127066	0	0.000254776	0	0	0	0	0	0	0	0
Metaprevotella	0.000136709	9.52995e-05	7.17579e-05	8.39604e-05	3.82116e-05	0	0	0	0	0	0	0
Dermatophilus	0	6.3533e-05	6.27882e-05	7.817e-05	0.000162399	5.89545e-05	0	0	0	0	0	0
Leptolyngbya	9.11394e-05	0.000127066	2.69092e-05	0.00016213	9.5529e-06	5.3595e-06	0	0	0	0	0	0
Macromonas	4.55697e-05	0.000190599	1.79395e-05	1.73711e-05	3.82116e-05	0.00010719	0	0	0	0	0	0
Clostridia__na	4.55697e-05	6.3533e-05	7.17579e-05	4.92181e-05	9.5529e-05	9.11114e-05	0	0	0	0	0	0
Draconibacterium	4.55697e-05	0.000158833	4.48487e-05	8.97507e-05	9.5529e-06	6.4314e-05	0	0	0	0	0	0
Sneathia	9.11394e-05	6.3533e-05	8.96974e-06	9.26459e-05	9.5529e-06	0	0	0	0.000146943	0	0	0
Caldimonas	9.11394e-05	0.000254132	0	3.76374e-05	1.91058e-05	1.0719e-05	0	0	0	0	0	0
Akkermansia	4.55697e-05	6.3533e-05	4.48487e-05	0.000124493	8.59761e-05	4.82355e-05	0	0	0	0	0	0
Yaniella	0.000136709	0.000254132	0	1.44759e-05	0	5.3595e-06	0	0	0	0	0	0
Mycolicibacter	4.55697e-05	0	8.96974e-05	6.65892e-05	9.5529e-05	0.000112549	0	0	0	0	0	0
Oryzisolibacter	4.55697e-05	6.3533e-05	0.000161455	1.15807e-05	6.68703e-05	5.89545e-05	0	0	0	0	0	0
Rufibacter	0.000318988	3.17665e-05	8.96974e-06	2.31615e-05	1.91058e-05	5.3595e-06	0	0	0	0	0	0
Candidatus Tremblaya	0	6.3533e-05	5.38184e-05	6.07989e-05	0.000124188	0.00010183	0	0	0	0	0	0
Arsenicibacter	0.000364558	0	1.79395e-05	8.68555e-06	0	1.0719e-05	0	0	0	0	0	0
Kushneria	9.11394e-05	9.52995e-05	8.07276e-05	4.6323e-05	2.86587e-05	5.89545e-05	0	0	0	0	0	0
Hydrogenophilales__na	9.11394e-05	9.52995e-05	4.48487e-05	3.47422e-05	3.82116e-05	9.64709e-05	0	0	0	0	0	0
Sinomonas	4.55697e-05	3.17665e-05	7.17579e-05	6.07989e-05	8.59761e-05	0.00010183	0	0	0	0	0	0
Thiothrix	0	0.000158833	4.48487e-05	5.50085e-05	4.77645e-05	9.11114e-05	0	0	0	0	0	0
Zymobacter	0.000136709	3.17665e-05	0.000107637	3.1847e-05	5.73174e-05	3.2157e-05	0	0	0	0	0	0
Methylotenera	9.11394e-05	9.52995e-05	6.27882e-05	5.79037e-05	9.5529e-06	8.03925e-05	0	0	0	0	0	0
Rhodovulum	4.55697e-05	0.000190599	5.38184e-05	3.47422e-05	2.86587e-05	4.2876e-05	0	0	0	0	0	0
Acetivibrio	4.55697e-05	6.3533e-05	8.96974e-06	0.000237405	1.91058e-05	2.1438e-05	0	0	0	0	0	0
Achromatium	4.55697e-05	9.52995e-05	6.27882e-05	2.60567e-05	4.77645e-05	0.000117909	0	0	0	0	0	0
Dolosigranulum	0.000182279	0.000127066	4.48487e-05	8.68555e-06	9.5529e-06	0	0	0	0	0	0	2.21821e-05
Marinifilaceae__na	0.000182279	9.52995e-05	2.69092e-05	1.73711e-05	3.82116e-05	3.2157e-05	0	0	0	0	0	0
Candidatus Kinetoplastibacterium	9.11394e-05	0	5.38184e-05	2.89518e-05	0.000124188	9.11114e-05	0	0	0	0	0	0
Candidatus Dactylopiibacterium	4.55697e-05	6.3533e-05	2.69092e-05	0.000104227	9.5529e-06	0.000139347	0	0	0	0	0	0
Epulopiscium	9.11394e-05	9.52995e-05	8.07276e-05	4.34278e-05	6.68703e-05	1.0719e-05	0	0	0	0	0	0
Kangiella	0.000136709	0	6.27882e-05	4.6323e-05	6.68703e-05	7.5033e-05	0	0	0	0	0	0
Pelobacter	0	6.3533e-05	8.96974e-05	1.73711e-05	6.68703e-05	0.000150066	0	0	0	0	0	0
Meiothermus	9.11394e-05	0.000158833	2.69092e-05	5.79037e-05	2.86587e-05	2.1438e-05	0	0	0	0	0	0
Cruoricaptor	0	9.52995e-05	5.38184e-05	0.000205558	1.91058e-05	1.0719e-05	0	0	0	0	0	0
Fibrella	0.000182279	0.000158833	8.96974e-06	8.68555e-06	9.5529e-06	1.60785e-05	0	0	0	0	0	0
Methylophilus	0.000182279	6.3533e-05	0	2.60567e-05	9.5529e-06	0.00010183	0	0	0	0	0	0
Ruminiclostridium	0.000182279	6.3533e-05	5.38184e-05	1.15807e-05	3.82116e-05	3.2157e-05	0	0	0	0	0	0
Proteiniphilum	0	6.3533e-05	0.000107637	6.65892e-05	9.5529e-05	4.82355e-05	0	0	0	0	0	0
Ensifer	0.000182279	3.17665e-05	1.79395e-05	8.68555e-06	0.000133741	5.3595e-06	0	0	0	0	0	0
Naematelia	0.000364558	0	8.96974e-06	5.79037e-06	0	0	0	0	0	0	0	0
Microcystis	9.11394e-05	0.000190599	8.96974e-06	3.47422e-05	0	5.3595e-05	0	0	0	0	0	0
Intestinibacter	0.000273418	6.3533e-05	2.69092e-05	1.44759e-05	0	0	0	0	0	0	0	0
Cellulomonadaceae__na	4.55697e-05	3.17665e-05	6.27882e-05	2.02663e-05	0.000162399	5.3595e-05	0	0	0	0	0	0
Actinotalea	9.11394e-05	9.52995e-05	4.48487e-05	3.76374e-05	4.77645e-05	5.89545e-05	0	0	0	0	0	0
Acetobacteraceae__na	0.000182279	9.52995e-05	1.79395e-05	5.79037e-06	6.68703e-05	5.3595e-06	0	0	0	0	0	0
Caudovirales__na	0.000136709	0.000158833	0	4.92181e-05	2.86587e-05	0	0	0	0	0	0	0
Opitutus	0.000182279	3.17665e-05	8.96974e-06	0.000133178	0	1.60785e-05	0	0	0	0	0	0
Blastomonas	4.55697e-05	0.000254132	2.69092e-05	2.89518e-05	9.5529e-06	5.3595e-06	0	0	0	0	0	0
Senegalimassilia	4.55697e-05	9.52995e-05	7.17579e-05	4.6323e-05	5.73174e-05	5.3595e-05	0	0	0	0	0	0
Vogesella	0	0.000127066	6.27882e-05	2.89518e-05	3.82116e-05	0.000112549	0	0	0	0	0	0
Macrococcus	9.11394e-05	0.000127066	8.96974e-06	0.000115807	9.5529e-06	1.60785e-05	0	0	0	0	0	0
Balneicella	9.11394e-05	6.3533e-05	4.48487e-05	0.000101331	2.86587e-05	3.75165e-05	0	0	0	0	0	0
Gemmatimonadetes__uc	0.000182279	0.000127066	2.69092e-05	1.15807e-05	1.91058e-05	0	0	0	0	0	0	0
Viruses__uc	0.000227848	0.000127066	8.96974e-06	2.89518e-06	0	0	0	0	0	0	0	0
Sinirhodobacter	4.55697e-05	6.3533e-05	0.000188364	2.89518e-06	2.86587e-05	3.75165e-05	0	0	0	0	0	0
Methylophilaceae__uc	0	0.000190599	2.69092e-05	4.34278e-05	2.86587e-05	7.5033e-05	0	0	0	0	0	0
Chaetomium	0.000364558	0	0	0	0	0	0	0	0	0	0	0
Conexibacter	9.11394e-05	0.000222366	0	1.15807e-05	2.86587e-05	1.0719e-05	0	0	0	0	0	0
Acidobacteriaceae__na	0.000136709	0.000127066	2.69092e-05	8.68555e-06	3.82116e-05	2.67975e-05	0	0	0	0	0	0
Caproiciproducens	0.000136709	9.52995e-05	8.96974e-06	2.89518e-05	6.68703e-05	2.67975e-05	0	0	0	0	0	0
Pseudobutyrivibrio	9.11394e-05	3.17665e-05	6.27882e-05	0.000127388	2.86587e-05	2.1438e-05	0	0	0	0	0	0
Asaccharobacter	9.11394e-05	3.17665e-05	1.79395e-05	8.97507e-05	5.73174e-05	7.5033e-05	0	0	0	0	0	0
Anaerostipes	0.000182279	9.52995e-05	8.96974e-06	4.6323e-05	1.91058e-05	1.0719e-05	0	0	0	0	0	0
Paludibacterium	0	9.52995e-05	6.27882e-05	4.05326e-05	1.91058e-05	0.000144706	0	0	0	0	0	0
Actinocorallia	4.55697e-05	9.52995e-05	4.48487e-05	4.6323e-05	7.64232e-05	5.3595e-05	0	0	0	0	0	0
Muribaculum	4.55697e-05	0	6.27882e-05	0.000136074	4.77645e-05	6.96735e-05	0	0	0	0	0	0
Aliidiomarina	0.000227848	3.17665e-05	2.69092e-05	5.50085e-05	9.5529e-06	1.0719e-05	0	0	0	0	0	0
Sedimenticola	4.55697e-05	3.17665e-05	9.86671e-05	3.76374e-05	6.68703e-05	8.03925e-05	0	0	0	0	0	0
Vagococcus	0.000136709	0.000127066	1.79395e-05	5.21133e-05	0	2.67975e-05	0	0	0	0	0	0
Debaryomycetaceae__uc	0.000318988	3.17665e-05	0	0	9.5529e-06	0	0	0	0	0	0	0
Alkalilimnicola	0	9.52995e-05	6.27882e-05	3.1847e-05	0.000114635	5.3595e-05	0	0	0	0	0	0
Pleosporales__uc	0.000273418	6.3533e-05	0	5.79037e-06	9.5529e-06	5.3595e-06	0	0	0	0	0	0
Candidatus Omnitrophica__na	9.11394e-05	0.000127066	1.79395e-05	2.31615e-05	2.86587e-05	6.96735e-05	0	0	0	0	0	0
Nitrosococcus	9.11394e-05	0.000127066	6.27882e-05	2.02663e-05	2.86587e-05	2.67975e-05	0	0	0	0	0	0
Kitasatospora	9.11394e-05	0	8.07276e-05	4.6323e-05	9.5529e-05	4.2876e-05	0	0	0	0	0	0
Hydrotalea	9.11394e-05	0.000190599	0	4.05326e-05	2.86587e-05	5.3595e-06	0	0	0	0	0	0
Ferrovum	0	6.3533e-05	0.000116607	6.65892e-05	2.86587e-05	8.03925e-05	0	0	0	0	0	0
Raoultella	0.000136709	9.52995e-05	6.27882e-05	5.79037e-06	3.82116e-05	1.60785e-05	0	0	0	0	0	0
Spiribacter	4.55697e-05	6.3533e-05	9.86671e-05	4.6323e-05	6.68703e-05	3.2157e-05	0	0	0	0	0	0
Sinorhizobium	0.000136709	0.000127066	3.5879e-05	2.89518e-05	1.91058e-05	5.3595e-06	0	0	0	0	0	0
Orbus	0	3.17665e-05	6.27882e-05	4.92181e-05	8.59761e-05	0.000123268	0	0	0	0	0	0
Synergistetes__na	0	6.3533e-05	0	2.02663e-05	0.000210164	5.89545e-05	0	0	0	0	0	0
Luteipulveratus	4.55697e-05	6.3533e-05	6.27882e-05	3.1847e-05	0.000105082	4.2876e-05	0	0	0	0	0	0
Nesiotobacter	4.55697e-05	0.000190599	0	0	6.68703e-05	4.82355e-05	0	0	0	0	0	0
Rachicladosporium	0.000273418	3.17665e-05	0	2.89518e-06	0	4.2876e-05	0	0	0	0	0	0
Caenibacillus	0	0.000254132	8.96974e-06	1.73711e-05	0	6.96735e-05	0	0	0	0	0	0
Acidiphilium	0.000136709	9.52995e-05	7.17579e-05	1.44759e-05	1.91058e-05	1.0719e-05	0	0	0	0	0	0
Angustibacter	0.000136709	0	5.38184e-05	4.34278e-05	9.5529e-05	1.60785e-05	0	0	0	0	0	0
Agaricus	9.11394e-05	0.000254132	0	0	0	0	0	0	0	0	0	0
Oceanobacillus	0.000136709	6.3533e-05	0	7.23796e-05	2.86587e-05	4.2876e-05	0	0	0	0	0	0
Leptothrix	0.000182279	6.3533e-05	8.96974e-06	2.02663e-05	9.5529e-06	5.89545e-05	0	0	0	0	0	0
Roseinatronobacter	0.000227848	0	2.69092e-05	8.68555e-06	9.5529e-06	6.96735e-05	0	0	0	0	0	0
Elusimicrobia__uc	0	6.3533e-05	3.5879e-05	4.6323e-05	0.000105082	9.11114e-05	0	0	0	0	0	0
Gallaecimonas	4.55697e-05	0.000127066	2.69092e-05	3.47422e-05	8.59761e-05	2.1438e-05	0	0	0	0	0	0
T4virus	0.000182279	0.000158833	0	0	0	0	0	0	0	0	0	0
Chromatiales__uc	0.000273418	3.17665e-05	0	5.79037e-06	1.91058e-05	1.0719e-05	0	0	0	0	0	0
Holdemanella	0.000273418	3.17665e-05	1.79395e-05	1.73711e-05	0	0	0	0	0	0	0	0
Oscillatoria	0	0.000254132	0	7.52748e-05	0	1.0719e-05	0	0	0	0	0	0
Rhodobacterales__na	0.000273418	3.17665e-05	1.79395e-05	1.15807e-05	0	5.3595e-06	0	0	0	0	0	0
Enterovibrio	0	3.17665e-05	6.27882e-05	6.36941e-05	9.5529e-05	8.57519e-05	0	0	0	0	0	0
Enterorhabdus	0.000182279	9.52995e-05	1.79395e-05	2.89518e-05	9.5529e-06	5.3595e-06	0	0	0	0	0	0
Endozoicomonas	0.000136709	3.17665e-05	5.38184e-05	3.1847e-05	9.5529e-06	7.5033e-05	0	0	0	0	0	0
Desulfitobacterium	0	3.17665e-05	8.96974e-05	0.000115807	4.77645e-05	5.3595e-05	0	0	0	0	0	0
Sphingomonadales__na	4.55697e-05	0.000254132	8.96974e-06	2.02663e-05	9.5529e-06	0	0	0	0	0	0	0
Immundisolibacter	0.000227848	6.3533e-05	2.69092e-05	0	1.91058e-05	0	0	0	0	0	0	0
Spirochaetales__uc	0.000182279	3.17665e-05	8.96974e-06	2.89518e-05	4.77645e-05	3.75165e-05	0	0	0	0	0	0
Actinopolymorpha	4.55697e-05	3.17665e-05	8.96974e-05	2.02663e-05	0.000105082	4.2876e-05	0	0	0	0	0	0
Umboniibacter	0.000136709	0	5.38184e-05	2.89518e-05	6.68703e-05	4.82355e-05	0	0	0	0	0	0
Intestinibacillus	0.000136709	3.17665e-05	3.5879e-05	2.31615e-05	4.77645e-05	5.89545e-05	0	0	0	0	0	0
Rhodocyclaceae__uc	0	3.17665e-05	1.79395e-05	7.52748e-05	0	0.00020902	0	0	0	0	0	0
Phocoenobacter	4.55697e-05	3.17665e-05	9.86671e-05	0.000121598	9.5529e-06	2.67975e-05	0	0	0	0	0	0
Neorhizobium	0.000136709	0	0.000188364	2.89518e-06	0	5.3595e-06	0	0	0	0	0	0
Neisseriaceae__na	4.55697e-05	6.3533e-05	4.48487e-05	4.6323e-05	5.73174e-05	7.5033e-05	0	0	0	0	0	0
Prauserella	0.000182279	6.3533e-05	3.5879e-05	1.44759e-05	9.5529e-06	2.67975e-05	0	0	0	0	0	0
Spirochaetaceae__uc	0	3.17665e-05	1.79395e-05	4.34278e-05	0.000162399	7.5033e-05	0	0	0	0	0	0
Cephaloticoccus	0.000136709	6.3533e-05	6.27882e-05	4.05326e-05	0	2.67975e-05	0	0	0	0	0	0
Bacillaceae__na	0.000182279	0.000127066	0	0	9.5529e-06	1.0719e-05	0	0	0	0	0	0
Petrimonas	0	0.000127066	5.38184e-05	4.92181e-05	1.91058e-05	8.03925e-05	0	0	0	0	0	0
Streptosporangiales__uc	0	3.17665e-05	6.27882e-05	4.05326e-05	7.64232e-05	0.000117909	0	0	0	0	0	0
Defluviimonas	0.000136709	0.000127066	8.96974e-06	2.89518e-06	4.77645e-05	5.3595e-06	0	0	0	0	0	0
Solimicrobium	0	0.000222366	2.69092e-05	2.02663e-05	9.5529e-06	4.82355e-05	0	0	0	0	0	0
Caldalkalibacillus	0	0	3.5879e-05	7.817e-05	5.73174e-05	0.000155425	0	0	0	0	0	0
Frankiales__na	4.55697e-05	0.000127066	3.5879e-05	1.15807e-05	9.5529e-05	1.0719e-05	0	0	0	0	0	0
Saccharibacillus	9.11394e-05	3.17665e-05	1.79395e-05	8.10652e-05	2.86587e-05	7.5033e-05	0	0	0	0	0	0
Marinilabiliales__na	4.55697e-05	0.000127066	2.69092e-05	8.10652e-05	2.86587e-05	1.60785e-05	0	0	0	0	0	0
Ewingella	0.000136709	6.3533e-05	5.38184e-05	2.02663e-05	2.86587e-05	2.1438e-05	0	0	0	0	0	0
Ectothiorhodospiraceae__na	9.11394e-05	0	0.000107637	3.47422e-05	5.73174e-05	3.2157e-05	0	0	0	0	0	0
Alkalibacterium	0.000227848	0	8.96974e-06	4.05326e-05	2.86587e-05	1.60785e-05	0	0	0	0	0	0
Levyella	4.55697e-05	0.000190599	2.69092e-05	2.89518e-05	1.91058e-05	1.0719e-05	0	0	0	0	0	0
Cytophagales__uc	4.55697e-05	9.52995e-05	1.79395e-05	0.000101331	2.86587e-05	3.2157e-05	0	0	0	0	0	0
Rhodotorula	0.000136709	0.000127066	2.69092e-05	2.89518e-06	9.5529e-06	1.60785e-05	0	0	0	0	0	0
Mycoavidus	0.000318988	0	0	0	0	0	0	0	0	0	0	0
Thiorhodovibrio	0.000273418	3.17665e-05	0	2.89518e-06	0	1.0719e-05	0	0	0	0	0	0
Frondihabitans	0.000136709	0	8.07276e-05	1.15807e-05	5.73174e-05	3.2157e-05	0	0	0	0	0	0
Kineosporia	0	0.000127066	2.69092e-05	2.60567e-05	9.5529e-05	4.2876e-05	0	0	0	0	0	0
Martelella	4.55697e-05	0.000127066	9.86671e-05	0	9.5529e-06	3.75165e-05	0	0	0	0	0	0
Saitozyma	0.000273418	3.17665e-05	0	2.89518e-06	9.5529e-06	0	0	0	0	0	0	0
Azotobacter	0	6.3533e-05	0.000143516	1.44759e-05	4.77645e-05	4.82355e-05	0	0	0	0	0	0
Holdemania	0	9.52995e-05	2.69092e-05	5.79037e-05	0.000105082	3.2157e-05	0	0	0	0	0	0
Candidatus Rokubacteria__na	4.55697e-05	0.000190599	2.69092e-05	2.31615e-05	9.5529e-06	2.1438e-05	0	0	0	0	0	0
Aminomonas	0	0.000190599	0	1.73711e-05	7.64232e-05	3.2157e-05	0	0	0	0	0	0
Stackebrandtia	9.11394e-05	0	5.38184e-05	2.02663e-05	8.59761e-05	6.4314e-05	0	0	0	0	0	0
Bilophila	4.55697e-05	0.000222366	0	5.79037e-06	9.5529e-06	3.2157e-05	0	0	0	0	0	0
Wolbachia	0.000182279	0.000127066	0	5.79037e-06	0	0	0	0	0	0	0	0
Acidimicrobiales__na	0.000136709	3.17665e-05	5.38184e-05	5.79037e-06	3.82116e-05	4.82355e-05	0	0	0	0	0	0
Acetonema	0	9.52995e-05	4.48487e-05	6.65892e-05	4.77645e-05	5.89545e-05	0	0	0	0	0	0
Herbinix	4.55697e-05	0	0.000125576	5.79037e-05	5.73174e-05	2.67975e-05	0	0	0	0	0	0
Oerskovia	0	6.3533e-05	8.07276e-05	2.89518e-05	9.5529e-05	4.2876e-05	0	0	0	0	0	0
Pseudokineococcus	4.55697e-05	0.000127066	8.96974e-06	3.76374e-05	3.82116e-05	5.3595e-05	0	0	0	0	0	0
Brenneria	0.000136709	0	3.5879e-05	5.79037e-06	1.91058e-05	0.000112549	0	0	0	0	0	0
Fusarium	0.000136709	0.000158833	0	1.44759e-05	0	0	0	0	0	0	0	0
Zhizhongheella	0.000136709	9.52995e-05	1.79395e-05	2.02663e-05	2.86587e-05	1.0719e-05	0	0	0	0	0	0
Chloroflexus	0	3.17665e-05	0	0.00023451	0	4.2876e-05	0	0	0	0	0	0
Pleurocapsa	0.000182279	9.52995e-05	0	1.15807e-05	1.91058e-05	0	0	0	0	0	0	0
Thiocapsa	0	0.000158833	6.27882e-05	4.05326e-05	1.91058e-05	2.67975e-05	0	0	0	0	0	0
Thermobifida	4.55697e-05	3.17665e-05	3.5879e-05	3.1847e-05	0.000114635	4.82355e-05	0	0	0	0	0	0
Mageeibacillus	0.000136709	6.3533e-05	1.79395e-05	6.07989e-05	2.86587e-05	0	0	0	0	0	0	0
Croceicoccus	9.11394e-05	0.000190599	0	2.02663e-05	0	5.3595e-06	0	0	0	0	0	0
Hortaea	0.000273418	0	0	2.89518e-06	9.5529e-06	2.1438e-05	0	0	0	0	0	0
Edwardsiella	0.000182279	6.3533e-05	1.79395e-05	4.34278e-05	0	0	0	0	0	0	0	0
Pseudarthrobacter	0.000227848	0	1.79395e-05	5.79037e-06	3.82116e-05	1.60785e-05	0	0	0	0	0	0
Anaerobacillus	0.000227848	3.17665e-05	8.96974e-06	1.44759e-05	0	2.1438e-05	0	0	0	0	0	0
Plasmopara	9.11394e-05	0.000158833	4.48487e-05	0	9.5529e-06	0	0	0	0	0	0	0
Homoserinimonas	0	3.17665e-05	4.48487e-05	7.23796e-05	4.77645e-05	0.00010719	0	0	0	0	0	0
Actinoalloteichus	0	9.52995e-05	5.38184e-05	2.89518e-05	7.64232e-05	4.82355e-05	0	0	0	0	0	0
Hespellia	0	6.3533e-05	2.69092e-05	0.00016213	2.86587e-05	2.1438e-05	0	0	0	0	0	0
Caulobacteraceae__uc	9.11394e-05	0.000158833	1.79395e-05	1.44759e-05	9.5529e-06	1.0719e-05	0	0	0	0	0	0
Humibacillus	9.11394e-05	6.3533e-05	4.48487e-05	2.31615e-05	4.77645e-05	3.2157e-05	0	0	0	0	0	0
Segetibacter	4.55697e-05	0.000222366	0	2.89518e-06	9.5529e-06	2.1438e-05	0	0	0	0	0	0
Odoribacteraceae__uc	4.55697e-05	3.17665e-05	6.27882e-05	7.817e-05	1.91058e-05	6.4314e-05	0	0	0	0	0	0
Acidihalobacter	4.55697e-05	3.17665e-05	0.000143516	3.47422e-05	1.91058e-05	2.67975e-05	0	0	0	0	0	0
Zoogloea	4.55697e-05	9.52995e-05	0	2.60567e-05	0	0.000133987	0	0	0	0	0	0
Hephaestia	0.000136709	0.000158833	0	0	0	5.3595e-06	0	0	0	0	0	0
Ndongobacter	0.000227848	0	8.96974e-06	1.73711e-05	1.91058e-05	2.67975e-05	0	0	0	0	0	0
Apibacter	0	0	8.07276e-05	0.000188187	9.5529e-06	2.1438e-05	0	0	0	0	0	0
Ectothiorhodospira	0	6.3533e-05	8.96974e-05	6.07989e-05	4.77645e-05	3.75165e-05	0	0	0	0	0	0
Faecalicoccus	0.000136709	6.3533e-05	1.79395e-05	4.05326e-05	1.91058e-05	2.1438e-05	0	0	0	0	0	0
Wallemia	0.000227848	0	1.79395e-05	8.68555e-06	3.82116e-05	5.3595e-06	0	0	0	0	0	0
Desulfuromonas	0	0.000190599	2.69092e-05	1.73711e-05	9.5529e-06	5.3595e-05	0	0	0	0	0	0
Sarcina	4.55697e-05	3.17665e-05	7.17579e-05	3.76374e-05	5.73174e-05	5.3595e-05	0	0	0	0	0	0
Pseudopedobacter	0.000136709	0	3.5879e-05	0.000104227	9.5529e-06	1.0719e-05	0	0	0	0	0	0
Atopobacter	4.55697e-05	9.52995e-05	4.48487e-05	2.60567e-05	2.86587e-05	5.3595e-05	0	0	0	0	0	0
Eisenbergiella	4.55697e-05	6.3533e-05	2.69092e-05	6.36941e-05	2.86587e-05	6.4314e-05	0	0	0	0	0	0
Coprobacter	0	6.3533e-05	2.69092e-05	8.97507e-05	4.77645e-05	6.4314e-05	0	0	0	0	0	0
Myroides	0	9.52995e-05	6.27882e-05	6.07989e-05	1.91058e-05	5.3595e-05	0	0	0	0	0	0
Arsukibacterium	0.000273418	0	1.79395e-05	0	0	0	0	0	0	0	0	0
Phyllobacteriaceae__uc	0.000182279	3.17665e-05	1.79395e-05	1.15807e-05	4.77645e-05	0	0	0	0	0	0	0
Sphingorhabdus	0	0.000254132	2.69092e-05	0	9.5529e-06	0	0	0	0	0	0	0
Libanicoccus	4.55697e-05	9.52995e-05	3.5879e-05	2.31615e-05	4.77645e-05	4.2876e-05	0	0	0	0	0	0
Cellulosilyticum	4.55697e-05	9.52995e-05	2.69092e-05	4.05326e-05	7.64232e-05	5.3595e-06	0	0	0	0	0	0
Iodobacter	4.55697e-05	3.17665e-05	9.86671e-05	1.73711e-05	4.77645e-05	4.82355e-05	0	0	0	0	0	0
Nitrospirae__na	9.11394e-05	9.52995e-05	2.69092e-05	2.89518e-05	1.91058e-05	2.67975e-05	0	0	0	0	0	0
Candidatus Moranbacteria__na	0	0.000127066	2.69092e-05	2.89518e-05	1.91058e-05	8.57519e-05	0	0	0	0	0	0
Nitrococcus	4.55697e-05	6.3533e-05	8.96974e-06	8.68555e-06	0	0.000160785	0	0	0	0	0	0
Leminorella	0	3.17665e-05	0.000161455	2.02663e-05	1.91058e-05	5.3595e-05	0	0	0	0	0	0
Caenimonas	4.55697e-05	0.000158833	2.69092e-05	2.89518e-05	9.5529e-06	1.60785e-05	0	0	0	0	0	0
Chromatiales__na	9.11394e-05	6.3533e-05	2.69092e-05	2.02663e-05	1.91058e-05	6.4314e-05	0	0	0	0	0	0
Sphaerisporangium	9.11394e-05	6.3533e-05	3.5879e-05	3.47422e-05	3.82116e-05	2.1438e-05	0	0	0	0	0	0
Calidifontibacter	4.55697e-05	9.52995e-05	8.96974e-06	3.1847e-05	7.64232e-05	2.67975e-05	0	0	0	0	0	0
Criibacterium	4.55697e-05	0.000190599	8.96974e-06	8.68555e-06	9.5529e-06	2.1438e-05	0	0	0	0	0	0
Chelatococcus	4.55697e-05	0.000158833	8.96974e-06	1.44759e-05	1.91058e-05	3.75165e-05	0	0	0	0	0	0
Kribbia	4.55697e-05	0.000158833	8.96974e-06	4.05326e-05	1.91058e-05	1.0719e-05	0	0	0	0	0	0
Mumia	4.55697e-05	9.52995e-05	3.5879e-05	1.44759e-05	7.64232e-05	1.60785e-05	0	0	0	0	0	0
Zoogloeaceae__uc	4.55697e-05	6.3533e-05	2.69092e-05	1.44759e-05	9.5529e-06	0.000123268	0	0	0	0	0	0
Dactylosporangium	9.11394e-05	6.3533e-05	8.96974e-06	8.68555e-06	0.000105082	5.3595e-06	0	0	0	0	0	0
Candidatus Planktophila	0.000182279	3.17665e-05	8.96974e-06	8.68555e-06	3.82116e-05	1.0719e-05	0	0	0	0	0	0
Anaerosphaera	0	6.3533e-05	7.17579e-05	0.000138969	0	5.3595e-06	0	0	0	0	0	0
Denitrobacterium	0	6.3533e-05	6.27882e-05	5.21133e-05	9.5529e-05	5.3595e-06	0	0	0	0	0	0
Planctomyces	0.000136709	3.17665e-05	4.48487e-05	3.1847e-05	2.86587e-05	5.3595e-06	0	0	0	0	0	0
Colwellia	9.11394e-05	3.17665e-05	5.38184e-05	3.47422e-05	1.91058e-05	4.82355e-05	0	0	0	0	0	0
Gemmata	9.11394e-05	6.3533e-05	0	0.000112912	0	1.0719e-05	0	0	0	0	0	0
Intrasporangiaceae__na	0.000227848	0	0	2.02663e-05	2.86587e-05	0	0	0	0	0	0	0
Psychromonas	0	0.000127066	2.69092e-05	6.36941e-05	0	5.89545e-05	0	0	0	0	0	0
Alteromonadales__na	0.000136709	0	4.48487e-05	1.15807e-05	1.91058e-05	6.4314e-05	0	0	0	0	0	0
Nocardioidaceae__na	4.55697e-05	9.52995e-05	1.79395e-05	2.89518e-06	7.64232e-05	3.75165e-05	0	0	0	0	0	0
Polaribacter	0	6.3533e-05	8.96974e-06	0.000127388	0	7.5033e-05	0	0	0	0	0	0
Runella	0.000136709	0	8.96974e-06	8.97507e-05	2.86587e-05	1.0719e-05	0	0	0	0	0	0
Prosthecochloris	9.11394e-05	6.3533e-05	0	2.31615e-05	8.59761e-05	1.0719e-05	0	0	0	0	0	0
Aequorivita	4.55697e-05	0.000158833	8.96974e-06	2.89518e-05	1.91058e-05	1.0719e-05	0	0	0	0	0	0
Bartonella	0.000136709	3.17665e-05	8.96974e-06	1.73711e-05	2.86587e-05	4.82355e-05	0	0	0	0	0	0
Nitrosovibrio	0	6.3533e-05	2.69092e-05	4.05326e-05	3.82116e-05	0.00010183	0	0	0	0	0	0
Sphingobacteriaceae__na	9.11394e-05	0.000127066	0	1.73711e-05	1.91058e-05	1.60785e-05	0	0	0	0	0	0
Salana	0	0.000127066	6.27882e-05	2.60567e-05	3.82116e-05	1.60785e-05	0	0	0	0	0	0
Candidatus Termititenax	0	0.000190599	0	2.02663e-05	0	5.89545e-05	0	0	0	0	0	0
Halorubrum	0.000227848	3.17665e-05	8.96974e-06	0	0	0	0	0	0	0	0	0
Brettanomyces	4.55697e-05	0.000222366	0	0	0	0	0	0	0	0	0	0
Halotalea	0	0	0	5.50085e-05	5.73174e-05	0.000155425	0	0	0	0	0	0
Sporichthya	9.11394e-05	6.3533e-05	8.96974e-06	2.89518e-06	9.5529e-05	5.3595e-06	0	0	0	0	0	0
Hydrocarboniphaga	9.11394e-05	9.52995e-05	4.48487e-05	1.44759e-05	9.5529e-06	1.0719e-05	0	0	0	0	0	0
Clavispora	0.000227848	3.17665e-05	0	0	0	5.3595e-06	0	0	0	0	0	0
Sodalis	4.55697e-05	9.52995e-05	2.69092e-05	5.21133e-05	2.86587e-05	1.60785e-05	0	0	0	0	0	0
Tomitella	0	9.52995e-05	7.17579e-05	1.15807e-05	4.77645e-05	3.75165e-05	0	0	0	0	0	0
Azorhizobium	4.55697e-05	0	8.96974e-06	9.26459e-05	5.73174e-05	5.89545e-05	0	0	0	0	0	0
Gryllotalpicola	4.55697e-05	3.17665e-05	3.5879e-05	2.89518e-05	7.64232e-05	4.2876e-05	0	0	0	0	0	0
Algoriphagus	4.55697e-05	6.3533e-05	8.07276e-05	3.1847e-05	2.86587e-05	1.0719e-05	0	0	0	0	0	0
Tolumonas	0.000136709	3.17665e-05	1.79395e-05	1.44759e-05	3.82116e-05	2.1438e-05	0	0	0	0	0	0
Erythrobacteraceae__na	0.000182279	3.17665e-05	0	4.6323e-05	0	0	0	0	0	0	0	0
Kluyvera	4.55697e-05	0.000127066	2.69092e-05	5.79037e-06	0	0	0	0	0	0	0	5.38982e-05
Candidatus Parcubacteria__na	4.55697e-05	6.3533e-05	5.38184e-05	2.60567e-05	0	6.96735e-05	0	0	0	0	0	0
Myceligenerans	4.55697e-05	3.17665e-05	3.5879e-05	6.94844e-05	3.82116e-05	3.75165e-05	0	0	0	0	0	0
Sulfurisoma	0	3.17665e-05	1.79395e-05	3.1847e-05	0	0.000176863	0	0	0	0	0	0
Malikia	0	9.52995e-05	8.96974e-06	3.47422e-05	7.64232e-05	4.2876e-05	0	0	0	0	0	0
Tabrizicola	0.000182279	0	0	6.07989e-05	9.5529e-06	5.3595e-06	0	0	0	0	0	0
Geobacter	0	3.17665e-05	2.69092e-05	8.10652e-05	0	0.000117909	0	0	0	0	0	0
Erysipelothrix	0	0.000127066	7.17579e-05	8.68555e-06	2.86587e-05	2.1438e-05	0	0	0	0	0	0
Parvibaculum	0.000227848	0	1.79395e-05	1.15807e-05	0	0	0	0	0	0	0	0
Fimbriiglobus	9.11394e-05	9.52995e-05	1.79395e-05	5.21133e-05	0	0	0	0	0	0	0	0
Rhodanobacteraceae__na	0	0.000190599	1.79395e-05	5.79037e-06	9.5529e-06	3.2157e-05	0	0	0	0	0	0
Flavobacteriia__na	0	0.000127066	1.79395e-05	3.47422e-05	4.77645e-05	2.67975e-05	0	0	0	0	0	0
Rubrobacter	9.11394e-05	0.000127066	0	1.15807e-05	1.91058e-05	5.3595e-06	0	0	0	0	0	0
Parasphingopyxis	0	0.000254132	0	0	0	0	0	0	0	0	0	0
Aerococcaceae__uc	9.11394e-05	0.000127066	2.69092e-05	2.89518e-06	0	5.3595e-06	0	0	0	0	0	0
Flavihumibacter	0.000136709	6.3533e-05	8.96974e-06	2.31615e-05	9.5529e-06	1.0719e-05	0	0	0	0	0	0
Candidatus Tenderia	9.11394e-05	0	1.79395e-05	6.07989e-05	2.86587e-05	5.3595e-05	0	0	0	0	0	0
Woeseia	4.55697e-05	6.3533e-05	5.38184e-05	1.44759e-05	4.77645e-05	2.67975e-05	0	0	0	0	0	0
Desulfobacter	4.55697e-05	3.17665e-05	5.38184e-05	5.21133e-05	9.5529e-06	5.89545e-05	0	0	0	0	0	0
Chitinilyticum	4.55697e-05	0	1.79395e-05	8.68555e-06	6.68703e-05	0.000112549	0	0	0	0	0	0
Planomicrobium	0.000182279	3.17665e-05	0	5.79037e-06	2.86587e-05	0	0	0	0	0	0	0
Orrella	0	3.17665e-05	0.000107637	0	2.86587e-05	8.03925e-05	0	0	0	0	0	0
Marichromatium	9.11394e-05	0	6.27882e-05	2.89518e-05	3.82116e-05	2.67975e-05	0	0	0	0	0	0
Planctomycetes__uc	0.000136709	6.3533e-05	0	3.1847e-05	9.5529e-06	5.3595e-06	0	0	0	0	0	0
Anaerosalibacter	0	9.52995e-05	8.96974e-06	8.68555e-06	9.5529e-05	3.75165e-05	0	0	0	0	0	0
Salinibacterium	9.11394e-05	6.3533e-05	8.96974e-06	2.60567e-05	2.86587e-05	2.67975e-05	0	0	0	0	0	0
Acidothermus	0	3.17665e-05	8.96974e-05	2.89518e-06	0.000114635	5.3595e-06	0	0	0	0	0	0
Edaphobacter	0.000182279	0	4.48487e-05	1.15807e-05	0	5.3595e-06	0	0	0	0	0	0
Dendrosporobacter	0	0	8.07276e-05	4.05326e-05	4.77645e-05	7.5033e-05	0	0	0	0	0	0
Herbidospora	4.55697e-05	3.17665e-05	5.38184e-05	5.79037e-06	4.77645e-05	5.89545e-05	0	0	0	0	0	0
Synergistetes__uc	0	3.17665e-05	0	5.79037e-06	0.000114635	9.11114e-05	0	0	0	0	0	0
Retroviridae__na	0.000136709	6.3533e-05	8.96974e-06	0	2.86587e-05	5.3595e-06	0	0	0	0	0	0
Timonella	4.55697e-05	3.17665e-05	4.48487e-05	2.31615e-05	7.64232e-05	2.1438e-05	0	0	0	0	0	0
Cellulomonadaceae__uc	9.11394e-05	3.17665e-05	2.69092e-05	1.73711e-05	3.82116e-05	3.75165e-05	0	0	0	0	0	0
Alteromonas	9.11394e-05	9.52995e-05	1.79395e-05	1.15807e-05	9.5529e-06	1.60785e-05	0	0	0	0	0	0
Golovinomyces	4.55697e-05	0.000190599	0	0	0	5.3595e-06	0	0	0	0	0	0
Actinokineospora	4.55697e-05	3.17665e-05	4.48487e-05	1.15807e-05	8.59761e-05	2.1438e-05	0	0	0	0	0	0
Nevskia	0.000136709	6.3533e-05	8.96974e-06	1.15807e-05	9.5529e-06	1.0719e-05	0	0	0	0	0	0
Methylovirgula	0.000182279	3.17665e-05	0	1.73711e-05	9.5529e-06	0	0	0	0	0	0	0
Cyberlindnera	0.000136709	9.52995e-05	0	2.89518e-06	0	5.3595e-06	0	0	0	0	0	0
Thiohalocapsa	0	6.3533e-05	4.48487e-05	4.34278e-05	2.86587e-05	5.89545e-05	0	0	0	0	0	0
Krasilnikoviella	4.55697e-05	9.52995e-05	3.5879e-05	2.89518e-06	3.82116e-05	2.1438e-05	0	0	0	0	0	0
Candidatus Glomeribacter	4.55697e-05	0	9.86671e-05	2.02663e-05	4.77645e-05	2.67975e-05	0	0	0	0	0	0
Sulfitobacter	0.000182279	0	0	2.02663e-05	9.5529e-06	2.67975e-05	0	0	0	0	0	0
Advenella	4.55697e-05	3.17665e-05	7.17579e-05	8.68555e-06	3.82116e-05	4.2876e-05	0	0	0	0	0	0
Terracoccus	9.11394e-05	0	2.69092e-05	3.47422e-05	8.59761e-05	0	0	0	0	0	0	0
Rhodospirillaceae__uc	4.55697e-05	0.000158833	8.96974e-06	1.44759e-05	0	1.0719e-05	0	0	0	0	0	0
Cnuella	0.000182279	3.17665e-05	0	0	1.91058e-05	5.3595e-06	0	0	0	0	0	0
Reinekea	0.000136709	0	1.79395e-05	5.79037e-06	6.68703e-05	1.0719e-05	0	0	0	0	0	0
Salinispora	0	9.52995e-05	3.5879e-05	8.68555e-06	7.64232e-05	2.1438e-05	0	0	0	0	0	0
Dehalococcoides	0	6.3533e-05	4.48487e-05	2.31615e-05	5.73174e-05	4.82355e-05	0	0	0	0	0	0
Caldicellulosiruptor	0	0.000190599	0	2.02663e-05	9.5529e-06	1.60785e-05	0	0	0	0	0	0
Limnobaculum	0	9.52995e-05	2.69092e-05	8.68555e-06	5.73174e-05	4.82355e-05	0	0	0	0	0	0
Plasticicumulans	0	3.17665e-05	4.48487e-05	2.60567e-05	4.77645e-05	8.57519e-05	0	0	0	0	0	0
Anaerobiospirillum	4.55697e-05	6.3533e-05	1.79395e-05	4.34278e-05	3.82116e-05	2.67975e-05	0	0	0	0	0	0
Debaryomyces	0.000136709	6.3533e-05	8.96974e-06	5.79037e-06	9.5529e-06	1.0719e-05	0	0	0	0	0	0
Aestuariibacter	4.55697e-05	3.17665e-05	3.5879e-05	2.60567e-05	4.77645e-05	4.82355e-05	0	0	0	0	0	0
Marinilabilia	4.55697e-05	9.52995e-05	4.48487e-05	2.89518e-05	9.5529e-06	1.0719e-05	0	0	0	0	0	0
Candidatus Moranbacteria__uc	0	0.000127066	8.96974e-06	4.6323e-05	9.5529e-06	4.2876e-05	0	0	0	0	0	0
Steroidobacter	4.55697e-05	6.3533e-05	2.69092e-05	2.60567e-05	1.91058e-05	5.3595e-05	0	0	0	0	0	0
Atopostipes	4.55697e-05	0.000127066	8.96974e-06	4.34278e-05	9.5529e-06	0	0	0	0	0	0	0
Enterobacteriaceae__na	4.55697e-05	6.3533e-05	5.38184e-05	2.31615e-05	9.5529e-06	3.75165e-05	0	0	0	0	0	0
Sporolituus	0	3.17665e-05	4.48487e-05	1.15807e-05	4.77645e-05	9.64709e-05	0	0	0	0	0	0
Arenimonas	0	6.3533e-05	8.07276e-05	2.60567e-05	1.91058e-05	4.2876e-05	0	0	0	0	0	0
Domibacillus	0.000136709	9.52995e-05	0	0	0	0	0	0	0	0	0	0
Alicyclobacillus	9.11394e-05	9.52995e-05	0	2.02663e-05	1.91058e-05	5.3595e-06	0	0	0	0	0	0
Candidatus Andersenbacteria__uc	0	0.000222366	0	8.68555e-06	0	0	0	0	0	0	0	0
Candidatus Symbiothrix	0	6.3533e-05	5.38184e-05	4.6323e-05	2.86587e-05	3.75165e-05	0	0	0	0	0	0
Turicibacter	9.11394e-05	0.000127066	0	1.15807e-05	0	0	0	0	0	0	0	0
Verrucomicrobia__uc	4.55697e-05	3.17665e-05	0	0.000110017	9.5529e-06	3.2157e-05	0	0	0	0	0	0
Oceanisphaera	0	6.3533e-05	3.5879e-05	2.60567e-05	7.64232e-05	2.67975e-05	0	0	0	0	0	0
Gemmatirosa	0.000136709	3.17665e-05	5.38184e-05	5.79037e-06	0	0	0	0	0	0	0	0
Oceanicola	0.000227848	0	0	0	0	0	0	0	0	0	0	0
Palleronia	0.000227848	0	0	0	0	0	0	0	0	0	0	0
Fournierella	0.000136709	0	8.07276e-05	0	9.5529e-06	0	0	0	0	0	0	0
Deefgea	0	3.17665e-05	4.48487e-05	2.60567e-05	3.82116e-05	8.57519e-05	0	0	0	0	0	0
Fluviicola	0	3.17665e-05	1.79395e-05	7.23796e-05	2.86587e-05	7.5033e-05	0	0	0	0	0	0
Rudaea	0.000136709	3.17665e-05	1.79395e-05	2.31615e-05	0	1.60785e-05	0	0	0	0	0	0
Sorangium	0.000136709	6.3533e-05	0	1.44759e-05	0	1.0719e-05	0	0	0	0	0	0
Flectobacillus	9.11394e-05	9.52995e-05	0	1.44759e-05	1.91058e-05	5.3595e-06	0	0	0	0	0	0
Labrenzia	0.000136709	3.17665e-05	0	2.89518e-06	4.77645e-05	5.3595e-06	0	0	0	0	0	0
Niastella	0.000182279	0	0	1.15807e-05	1.91058e-05	1.0719e-05	0	0	0	0	0	0
Spongiibacteraceae__na	9.11394e-05	0.000127066	0	0	0	5.3595e-06	0	0	0	0	0	0
Sulfuritalea	0	9.52995e-05	0	4.34278e-05	9.5529e-06	7.5033e-05	0	0	0	0	0	0
Planctomycetaceae__na	0.000182279	0	0	2.60567e-05	9.5529e-06	5.3595e-06	0	0	0	0	0	0
Agaricomycetes__uc	0.000182279	3.17665e-05	0	8.68555e-06	0	0	0	0	0	0	0	0
Albimonas	0.000136709	0	1.79395e-05	0	5.73174e-05	1.0719e-05	0	0	0	0	0	0
Coprobacillus	4.55697e-05	6.3533e-05	2.69092e-05	4.92181e-05	9.5529e-06	2.67975e-05	0	0	0	0	0	0
Ferrovibrio	4.55697e-05	0.000127066	0	4.34278e-05	0	5.3595e-06	0	0	0	0	0	0
Arsenophonus	0	9.52995e-05	3.5879e-05	4.34278e-05	1.91058e-05	2.67975e-05	0	0	0	0	0	0
Desulfamplus	0	0	3.5879e-05	3.1847e-05	0.000114635	3.75165e-05	0	0	0	0	0	0
Sporomusaceae__na	0	3.17665e-05	8.96974e-06	4.34278e-05	7.64232e-05	5.89545e-05	0	0	0	0	0	0
Agreia	0	0.000158833	8.96974e-06	5.79037e-06	1.91058e-05	2.67975e-05	0	0	0	0	0	0
Tibeticola	0	9.52995e-05	8.96974e-06	2.02663e-05	5.73174e-05	3.75165e-05	0	0	0	0	0	0
Thiotrichales__na	0	9.52995e-05	4.48487e-05	2.60567e-05	1.91058e-05	3.2157e-05	0	0	0	0	0	0
Roseovarius	4.55697e-05	0	8.96974e-06	1.73711e-05	3.82116e-05	0.00010719	0	0	0	0	0	0
Cohnella	4.55697e-05	9.52995e-05	1.79395e-05	2.31615e-05	1.91058e-05	1.60785e-05	0	0	0	0	0	0
Sharpea	9.11394e-05	9.52995e-05	8.96974e-06	1.15807e-05	9.5529e-06	0	0	0	0	0	0	0
Nitrincola	4.55697e-05	6.3533e-05	7.17579e-05	5.79037e-06	1.91058e-05	1.0719e-05	0	0	0	0	0	0
Lagierella	4.55697e-05	0.000158833	0	1.15807e-05	0	0	0	0	0	0	0	0
Drancourtella	0.000136709	3.17665e-05	8.96974e-06	3.76374e-05	0	0	0	0	0	0	0	0
Leeia	0	0	5.38184e-05	2.02663e-05	3.82116e-05	0.00010183	0	0	0	0	0	0
Pyrrhoderma	0.000182279	3.17665e-05	0	0	0	0	0	0	0	0	0	0
Rikenellaceae__uc	4.55697e-05	3.17665e-05	2.69092e-05	6.36941e-05	1.91058e-05	2.67975e-05	0	0	0	0	0	0
Spirochaetales__na	4.55697e-05	6.3533e-05	1.79395e-05	2.02663e-05	2.86587e-05	3.75165e-05	0	0	0	0	0	0
Ilumatobacter	4.55697e-05	9.52995e-05	8.96974e-06	3.47422e-05	2.86587e-05	0	0	0	0	0	0	0
Pyronema	9.11394e-05	9.52995e-05	1.79395e-05	8.68555e-06	0	0	0	0	0	0	0	0
Lentisphaerae__na	0	3.17665e-05	3.5879e-05	4.6323e-05	7.64232e-05	2.1438e-05	0	0	0	0	0	0
Terriglobus	0	0.000158833	2.69092e-05	0	9.5529e-06	1.60785e-05	0	0	0	0	0	0
Parolsenella	0.000182279	0	0	0	2.86587e-05	0	0	0	0	0	0	0
Mycosphaerellaceae__uc	9.11394e-05	9.52995e-05	1.79395e-05	0	0	5.3595e-06	0	0	0	0	0	0
Aliifodinibius	0.000182279	0	0	1.73711e-05	9.5529e-06	0	0	0	0	0	0	0
Opitutaceae__uc	0.000136709	0	0	7.23796e-05	0	0	0	0	0	0	0	0
Legionellaceae__uc	4.55697e-05	6.3533e-05	3.5879e-05	1.15807e-05	9.5529e-06	4.2876e-05	0	0	0	0	0	0
Vallitalea	4.55697e-05	6.3533e-05	0	1.15807e-05	2.86587e-05	5.89545e-05	0	0	0	0	0	0
Vulcaniibacterium	0	6.3533e-05	0.000125576	2.89518e-06	0	1.60785e-05	0	0	0	0	0	0
Acidimicrobiaceae__na	0.000136709	0	1.79395e-05	8.68555e-06	2.86587e-05	1.60785e-05	0	0	0	0	0	0
Thiomicrospira	4.55697e-05	3.17665e-05	4.48487e-05	1.73711e-05	9.5529e-06	5.89545e-05	0	0	0	0	0	0
Candidatus Aquiluna	4.55697e-05	3.17665e-05	1.79395e-05	2.31615e-05	5.73174e-05	3.2157e-05	0	0	0	0	0	0
Gilvimarinus	0	0.000127066	0	5.79037e-06	4.77645e-05	2.67975e-05	0	0	0	0	0	0
Marasmitruncus	4.55697e-05	0	0	4.05326e-05	0.000105082	1.60785e-05	0	0	0	0	0	0
Basilea	0	0	0.000107637	3.76374e-05	1.91058e-05	4.2876e-05	0	0	0	0	0	0
Acidobacteriaceae__uc	0.000182279	0	8.96974e-06	0	9.5529e-06	5.3595e-06	0	0	0	0	0	0
Acidomyces	0.000136709	6.3533e-05	0	0	0	5.3595e-06	0	0	0	0	0	0
Myoviridae__uc	0.000136709	3.17665e-05	1.79395e-05	0	1.91058e-05	0	0	0	0	0	0	0
Coriobacteriia__na	0	3.17665e-05	4.48487e-05	5.79037e-05	3.82116e-05	3.2157e-05	0	0	0	0	0	0
Fusobacteria__uc	0	0	0	0.000185292	1.91058e-05	0	0	0	0	0	0	0
Cyclobacteriaceae__na	0	0.000190599	0	2.89518e-06	0	1.0719e-05	0	0	0	0	0	0
Gluconobacter	4.55697e-05	3.17665e-05	1.79395e-05	1.73711e-05	4.77645e-05	4.2876e-05	0	0	0	0	0	0
Raoultibacter	0	9.52995e-05	8.96974e-06	4.34278e-05	2.86587e-05	2.67975e-05	0	0	0	0	0	0
Millisia	0	3.17665e-05	3.5879e-05	4.05326e-05	5.73174e-05	3.75165e-05	0	0	0	0	0	0
Weeksella	0	9.52995e-05	1.79395e-05	6.94844e-05	9.5529e-06	1.0719e-05	0	0	0	0	0	0
Anaerofilum	0	0.000127066	1.79395e-05	3.76374e-05	9.5529e-06	1.0719e-05	0	0	0	0	0	0
Desulfococcus	0	9.52995e-05	4.48487e-05	5.79037e-06	1.91058e-05	3.75165e-05	0	0	0	0	0	0
Pseudocercospora	0.000136709	3.17665e-05	0	0	2.86587e-05	5.3595e-06	0	0	0	0	0	0
Paraperlucidibaca	0	0.000158833	1.79395e-05	0	9.5529e-06	1.60785e-05	0	0	0	0	0	0
Jeotgalibaca	9.11394e-05	9.52995e-05	0	5.79037e-06	9.5529e-06	0	0	0	0	0	0	0
Anaerotignum	4.55697e-05	3.17665e-05	1.79395e-05	1.44759e-05	3.82116e-05	5.3595e-05	0	0	0	0	0	0
Roseiflexus	4.55697e-05	0	0	0.00015055	0	5.3595e-06	0	0	0	0	0	0
Fastidiosipila	9.11394e-05	9.52995e-05	0	0	9.5529e-06	5.3595e-06	0	0	0	0	0	0
Planococcaceae__uc	0	0.000158833	1.79395e-05	2.89518e-06	0	2.1438e-05	0	0	0	0	0	0
Acidiferrobacter	0	3.17665e-05	0	1.73711e-05	2.86587e-05	0.000123268	0	0	0	0	0	0
Angelakisella	4.55697e-05	0	6.27882e-05	4.34278e-05	3.82116e-05	1.0719e-05	0	0	0	0	0	0
Pleosporaceae__uc	0.000136709	6.3533e-05	0	0	0	0	0	0	0	0	0	0
Schizophyllum	0.000136709	6.3533e-05	0	0	0	0	0	0	0	0	0	0
Thioflexothrix	9.11394e-05	0	8.96974e-06	4.34278e-05	1.91058e-05	3.75165e-05	0	0	0	0	0	0
Schleiferia	0	0.000127066	1.79395e-05	2.02663e-05	2.86587e-05	5.3595e-06	0	0	0	0	0	0
Lachnotalea	0	9.52995e-05	0	2.60567e-05	6.68703e-05	1.0719e-05	0	0	0	0	0	0
Schlegelella	9.11394e-05	0	4.48487e-05	1.15807e-05	1.91058e-05	3.2157e-05	0	0	0	0	0	0
Globicatella	0	0	2.69092e-05	0.000115807	2.86587e-05	2.67975e-05	0	0	0	0	0	0
Trabulsiella	4.55697e-05	0.000127066	0	1.44759e-05	0	1.0719e-05	0	0	0	0	0	0
Pseudosporangium	9.11394e-05	0	1.79395e-05	5.79037e-06	6.68703e-05	1.60785e-05	0	0	0	0	0	0
Sulfurimonas	9.11394e-05	0	1.79395e-05	8.68555e-06	4.77645e-05	3.2157e-05	0	0	0	0	0	0
Oscillatoriales__na	9.11394e-05	6.3533e-05	8.96974e-06	2.31615e-05	0	1.0719e-05	0	0	0	0	0	0
Cryptococcus	0.000182279	0	8.96974e-06	5.79037e-06	0	0	0	0	0	0	0	0
Jeongeupia	0	0	7.17579e-05	2.60567e-05	2.86587e-05	6.96735e-05	0	0	0	0	0	0
Trichoderma	9.11394e-05	6.3533e-05	8.96974e-06	1.15807e-05	9.5529e-06	1.0719e-05	0	0	0	0	0	0
Rhodohalobacter	0	0	0.000134546	1.73711e-05	3.82116e-05	5.3595e-06	0	0	0	0	0	0
Kurthia	9.11394e-05	9.52995e-05	0	8.68555e-06	0	0	0	0	0	0	0	0
Thermasporomyces	0	3.17665e-05	3.5879e-05	1.15807e-05	0.000105082	1.0719e-05	0	0	0	0	0	0
Aspergillaceae__uc	0.000182279	0	0	2.89518e-06	9.5529e-06	0	0	0	0	0	0	0
Cycloclasticus	4.55697e-05	0	6.27882e-05	1.73711e-05	9.5529e-06	5.89545e-05	0	0	0	0	0	0
Glaciibacter	4.55697e-05	6.3533e-05	8.96974e-06	5.79037e-06	3.82116e-05	3.2157e-05	0	0	0	0	0	0
Rickettsiella	0	0	8.96974e-06	2.89518e-05	8.59761e-05	6.96735e-05	0	0	0	0	0	0
Mariniphaga	0	6.3533e-05	1.79395e-05	6.07989e-05	1.91058e-05	3.2157e-05	0	0	0	0	0	0
Klenkia	4.55697e-05	9.52995e-05	0	3.76374e-05	9.5529e-06	5.3595e-06	0	0	0	0	0	0
Pimelobacter	4.55697e-05	9.52995e-05	8.96974e-06	2.89518e-06	1.91058e-05	2.1438e-05	0	0	0	0	0	0
Buchnera	0.000136709	0	8.96974e-06	2.60567e-05	0	2.1438e-05	0	0	0	0	0	0
Oceanospirillales__na	0	0.000127066	4.48487e-05	5.79037e-06	9.5529e-06	5.3595e-06	0	0	0	0	0	0
Shewanellaceae__na	0	0	6.27882e-05	3.47422e-05	5.73174e-05	3.75165e-05	0	0	0	0	0	0
Macellibacteroides	0	0	7.17579e-05	4.34278e-05	2.86587e-05	4.82355e-05	0	0	0	0	0	0
Plantibacter	4.55697e-05	0	4.48487e-05	1.44759e-05	7.64232e-05	1.0719e-05	0	0	0	0	0	0
Desulfofustis	9.11394e-05	3.17665e-05	2.69092e-05	0	9.5529e-06	3.2157e-05	0	0	0	0	0	0
Colletotrichum	9.11394e-05	3.17665e-05	3.5879e-05	2.89518e-06	1.91058e-05	1.0719e-05	0	0	0	0	0	0
Arthrospira	0	0	8.07276e-05	2.89518e-06	8.59761e-05	2.1438e-05	0	0	0	0	0	0
Streptosporangiaceae__uc	0	3.17665e-05	4.48487e-05	2.60567e-05	6.68703e-05	2.1438e-05	0	0	0	0	0	0
Sediminihabitans	0	0	6.27882e-05	1.15807e-05	5.73174e-05	5.89545e-05	0	0	0	0	0	0
Acetanaerobacterium	9.11394e-05	0	2.69092e-05	2.89518e-05	3.82116e-05	5.3595e-06	0	0	0	0	0	0
Formivibrio	0	3.17665e-05	1.79395e-05	2.89518e-05	9.5529e-06	0.00010183	0	0	0	0	0	0
Saccharospirillum	0	9.52995e-05	0	2.02663e-05	9.5529e-06	6.4314e-05	0	0	0	0	0	0
Syntrophomonas	0	0	8.96974e-06	0.000110017	3.82116e-05	3.2157e-05	0	0	0	0	0	0
Allobaculum	4.55697e-05	6.3533e-05	8.96974e-06	3.1847e-05	2.86587e-05	1.0719e-05	0	0	0	0	0	0
Frateuria	4.55697e-05	0	8.07276e-05	1.44759e-05	0	4.82355e-05	0	0	0	0	0	0
Opitutae__na	9.11394e-05	0	8.96974e-06	5.79037e-05	9.5529e-06	2.1438e-05	0	0	0	0	0	0
Cryptosporangium	9.11394e-05	0	5.38184e-05	8.68555e-06	1.91058e-05	1.60785e-05	0	0	0	0	0	0
Actinosynnema	0	0.000158833	0	8.68555e-06	9.5529e-06	1.0719e-05	0	0	0	0	0	0
Arabia	0	6.3533e-05	8.96974e-06	2.89518e-05	8.59761e-05	0	0	0	0	0	0	0
Asinibacterium	4.55697e-05	0.000127066	8.96974e-06	5.79037e-06	0	0	0	0	0	0	0	0
Chromohalobacter	4.55697e-05	6.3533e-05	3.5879e-05	2.89518e-06	2.86587e-05	1.0719e-05	0	0	0	0	0	0
Geofilum	4.55697e-05	3.17665e-05	1.79395e-05	6.07989e-05	9.5529e-06	2.1438e-05	0	0	0	0	0	0
Allochromatium	4.55697e-05	3.17665e-05	6.27882e-05	8.68555e-06	0	3.75165e-05	0	0	0	0	0	0
Candidatus Uhrbacteria__na	0	3.17665e-05	2.69092e-05	0.000121598	0	5.3595e-06	0	0	0	0	0	0
Ileibacterium	4.55697e-05	6.3533e-05	1.79395e-05	4.34278e-05	9.5529e-06	5.3595e-06	0	0	0	0	0	0
Sediminispirochaeta	0	3.17665e-05	0	2.89518e-05	7.64232e-05	4.82355e-05	0	0	0	0	0	0
Fortiea	0	0	0	0.000185292	0	0	0	0	0	0	0	0
Synechococcus	0	6.3533e-05	8.96974e-06	2.89518e-05	1.91058e-05	6.4314e-05	0	0	0	0	0	0
Candidatus Roizmanbacteria__uc	0	0.000127066	1.79395e-05	1.44759e-05	1.91058e-05	5.3595e-06	0	0	0	0	0	0
Sphingobacteriales__uc	0.000136709	0	0	1.73711e-05	1.91058e-05	1.0719e-05	0	0	0	0	0	0
Cyclobacteriaceae__uc	0.000136709	3.17665e-05	0	5.79037e-06	9.5529e-06	0	0	0	0	0	0	0
Spirochaeta	0	6.3533e-05	1.79395e-05	1.15807e-05	4.77645e-05	4.2876e-05	0	0	0	0	0	0
Bdellovibrionales__na	0	0.000127066	0	8.68555e-06	4.77645e-05	0	0	0	0	0	0	0
Roseiarcus	0	3.17665e-05	0.000107637	2.89518e-06	1.91058e-05	2.1438e-05	0	0	0	0	0	0
Botryobasidium	0.000182279	0	0	0	0	0	0	0	0	0	0	0
Kluyveromyces	0.000182279	0	0	0	0	0	0	0	0	0	0	0
Meira	0.000182279	0	0	0	0	0	0	0	0	0	0	0
Adhaeribacter	4.55697e-05	9.52995e-05	8.96974e-06	1.73711e-05	9.5529e-06	5.3595e-06	0	0	0	0	0	0
Solirubrobacterales__uc	9.11394e-05	6.3533e-05	0	2.89518e-06	1.91058e-05	5.3595e-06	0	0	0	0	0	0
Motilibacter	0	3.17665e-05	6.27882e-05	5.79037e-06	3.82116e-05	4.2876e-05	0	0	0	0	0	0
Alteromonadaceae__uc	4.55697e-05	6.3533e-05	1.79395e-05	2.02663e-05	2.86587e-05	5.3595e-06	0	0	0	0	0	0
Hyphomonas	0	9.52995e-05	6.27882e-05	2.89518e-06	1.91058e-05	0	0	0	0	0	0	0
Thiofilum	4.55697e-05	3.17665e-05	1.79395e-05	8.68555e-06	3.82116e-05	3.75165e-05	0	0	0	0	0	0
Pseudaminobacter	0.000136709	0	0	5.79037e-06	9.5529e-06	2.67975e-05	0	0	0	0	0	0
Kibdelosporangium	4.55697e-05	0	4.48487e-05	2.89518e-06	4.77645e-05	3.75165e-05	0	0	0	0	0	0
Blastocatellia__na	9.11394e-05	6.3533e-05	1.79395e-05	5.79037e-06	0	0	0	0	0	0	0	0
Acetomicrobium	0	3.17665e-05	1.79395e-05	1.44759e-05	7.64232e-05	3.75165e-05	0	0	0	0	0	0
Coniochaeta	9.11394e-05	6.3533e-05	8.96974e-06	1.44759e-05	0	0	0	0	0	0	0	0
Aliterella	9.11394e-05	6.3533e-05	0	2.31615e-05	0	0	0	0	0	0	0	0
Neptunomonas	0	6.3533e-05	1.79395e-05	3.76374e-05	4.77645e-05	1.0719e-05	0	0	0	0	0	0
Geobacteraceae__na	4.55697e-05	6.3533e-05	0	1.15807e-05	1.91058e-05	3.75165e-05	0	0	0	0	0	0
Chthoniobacter	4.55697e-05	3.17665e-05	1.79395e-05	5.50085e-05	0	2.67975e-05	0	0	0	0	0	0
Sulfuricella	0	9.52995e-05	1.79395e-05	2.89518e-06	2.86587e-05	3.2157e-05	0	0	0	0	0	0
Faecalibaculum	4.55697e-05	9.52995e-05	0	1.44759e-05	0	2.1438e-05	0	0	0	0	0	0
Candidatus Edwardsbacteria__uc	0	0.000127066	8.96974e-06	8.68555e-06	9.5529e-06	2.1438e-05	0	0	0	0	0	0
Labilibacter	4.55697e-05	0	1.79395e-05	3.47422e-05	2.86587e-05	4.82355e-05	0	0	0	0	0	0
Sulfurirhabdus	0	3.17665e-05	3.5879e-05	1.73711e-05	9.5529e-06	8.03925e-05	0	0	0	0	0	0
Ferriphaselus	4.55697e-05	0	8.96974e-06	4.34278e-05	2.86587e-05	4.82355e-05	0	0	0	0	0	0
Pleurocapsales__uc	0.000136709	3.17665e-05	0	5.79037e-06	0	0	0	0	0	0	0	0
Kroppenstedtia	0	6.3533e-05	4.48487e-05	1.15807e-05	3.82116e-05	1.60785e-05	0	0	0	0	0	0
Arenibacter	4.55697e-05	6.3533e-05	1.79395e-05	3.76374e-05	9.5529e-06	0	0	0	0	0	0	0
Sporolactobacillus	4.55697e-05	3.17665e-05	2.69092e-05	2.60567e-05	3.82116e-05	5.3595e-06	0	0	0	0	0	0
Alloactinosynnema	9.11394e-05	0	1.79395e-05	1.15807e-05	4.77645e-05	5.3595e-06	0	0	0	0	0	0
Lutibacter	0	6.3533e-05	1.79395e-05	5.79037e-05	2.86587e-05	5.3595e-06	0	0	0	0	0	0
Actinophytocola	0	0	3.5879e-05	2.31615e-05	7.64232e-05	3.75165e-05	0	0	0	0	0	0
Moraxellaceae__na	4.55697e-05	0	7.17579e-05	2.02663e-05	1.91058e-05	1.60785e-05	0	0	0	0	0	0
Acidocella	4.55697e-05	6.3533e-05	3.5879e-05	1.73711e-05	9.5529e-06	0	0	0	0	0	0	0
Gallionellaceae__uc	4.55697e-05	6.3533e-05	2.69092e-05	5.79037e-06	1.91058e-05	1.0719e-05	0	0	0	0	0	0
Candidatus Fonsibacter	0.000136709	3.17665e-05	0	2.89518e-06	0	0	0	0	0	0	0	0
Trichosporon	9.11394e-05	3.17665e-05	0	0	4.77645e-05	0	0	0	0	0	0	0
Brevibacillus	4.55697e-05	3.17665e-05	1.79395e-05	2.02663e-05	3.82116e-05	1.60785e-05	0	0	0	0	0	0
Paraoerskovia	4.55697e-05	3.17665e-05	2.69092e-05	2.89518e-06	5.73174e-05	5.3595e-06	0	0	0	0	0	0
Granulosicoccus	4.55697e-05	0	0	4.05326e-05	1.91058e-05	6.4314e-05	0	0	0	0	0	0
Nubsella	9.11394e-05	6.3533e-05	0	1.44759e-05	0	0	0	0	0	0	0	0
Succinispira	0	0	8.96974e-06	5.21133e-05	3.82116e-05	6.96735e-05	0	0	0	0	0	0
Cordyceps	4.55697e-05	9.52995e-05	0	8.68555e-06	1.91058e-05	0	0	0	0	0	0	0
Geotrichum	0.000136709	3.17665e-05	0	0	0	0	0	0	0	0	0	0
Commensalibacter	9.11394e-05	0	1.79395e-05	1.44759e-05	2.86587e-05	1.60785e-05	0	0	0	0	0	0
Niabella	9.11394e-05	0	1.79395e-05	2.89518e-05	1.91058e-05	1.0719e-05	0	0	0	0	0	0
Sulfurovum	0	0	4.48487e-05	5.79037e-05	3.82116e-05	2.67975e-05	0	0	0	0	0	0
Zymomonas	4.55697e-05	9.52995e-05	0	0	0	2.67975e-05	0	0	0	0	0	0
Aneurinibacillus	0	6.3533e-05	0	2.60567e-05	1.91058e-05	5.89545e-05	0	0	0	0	0	0
Wolinella	0	3.17665e-05	4.48487e-05	2.89518e-05	1.91058e-05	4.2876e-05	0	0	0	0	0	0
Arachidicoccus	9.11394e-05	0	0	4.6323e-05	1.91058e-05	1.0719e-05	0	0	0	0	0	0
Balneatrix	0	3.17665e-05	2.69092e-05	2.89518e-06	5.73174e-05	4.82355e-05	0	0	0	0	0	0
Falsirhodobacter	0	9.52995e-05	7.17579e-05	0	0	0	0	0	0	0	0	0
Moritella	9.11394e-05	3.17665e-05	8.96974e-06	8.68555e-06	9.5529e-06	1.60785e-05	0	0	0	0	0	0
Candidatus Ozemobacter	4.55697e-05	0	6.27882e-05	1.15807e-05	1.91058e-05	2.67975e-05	0	0	0	0	0	0
Dothistroma	0.000136709	0	0	2.89518e-06	9.5529e-06	1.60785e-05	0	0	0	0	0	0
Asaia	0	0.000127066	2.69092e-05	5.79037e-06	0	5.3595e-06	0	0	0	0	0	0
Actinopolyspora	9.11394e-05	0	0	8.68555e-06	3.82116e-05	2.67975e-05	0	0	0	0	0	0
Lelliottia	0	0.000158833	0	5.79037e-06	0	0	0	0	0	0	0	0
Caulobacteraceae__na	9.11394e-05	3.17665e-05	1.79395e-05	8.68555e-06	9.5529e-06	5.3595e-06	0	0	0	0	0	0
Oceanotoga	4.55697e-05	6.3533e-05	1.79395e-05	1.15807e-05	9.5529e-06	1.60785e-05	0	0	0	0	0	0
Bariatricus	4.55697e-05	9.52995e-05	0	2.89518e-06	9.5529e-06	1.0719e-05	0	0	0	0	0	0
Pyrenophora	9.11394e-05	6.3533e-05	0	8.68555e-06	0	0	0	0	0	0	0	0
Salipiger	9.11394e-05	6.3533e-05	0	2.89518e-06	0	5.3595e-06	0	0	0	0	0	0
Aminobacter	0	3.17665e-05	6.27882e-05	1.15807e-05	1.91058e-05	3.75165e-05	0	0	0	0	0	0
Alteromonadaceae__na	0	9.52995e-05	2.69092e-05	2.02663e-05	9.5529e-06	1.0719e-05	0	0	0	0	0	0
Planococcus	4.55697e-05	6.3533e-05	1.79395e-05	2.60567e-05	9.5529e-06	0	0	0	0	0	0	0
Citromicrobium	0.000136709	0	8.96974e-06	1.15807e-05	0	5.3595e-06	0	0	0	0	0	0
Azonexaceae__uc	4.55697e-05	0	1.79395e-05	1.44759e-05	9.5529e-06	7.5033e-05	0	0	0	0	0	0
Eubacteriaceae__na	0	3.17665e-05	8.96974e-06	2.60567e-05	5.73174e-05	3.75165e-05	0	0	0	0	0	0
Candidatus Muproteobacteria__na	4.55697e-05	3.17665e-05	8.96974e-06	1.73711e-05	9.5529e-06	4.82355e-05	0	0	0	0	0	0
Tepidanaerobacter	9.11394e-05	3.17665e-05	0	8.68555e-06	1.91058e-05	1.0719e-05	0	0	0	0	0	0
Coxiella	0	3.17665e-05	2.69092e-05	3.76374e-05	3.82116e-05	2.67975e-05	0	0	0	0	0	0
Candidatus Nanopelagicus	9.11394e-05	3.17665e-05	1.79395e-05	0	9.5529e-06	1.0719e-05	0	0	0	0	0	0
Candidatus Muproteobacteria__uc	0	9.52995e-05	0	1.44759e-05	1.91058e-05	3.2157e-05	0	0	0	0	0	0
Salinivirgaceae__na	0.000136709	0	8.96974e-06	5.79037e-06	9.5529e-06	0	0	0	0	0	0	0
Gallionellaceae__na	0	6.3533e-05	0	1.15807e-05	0	8.57519e-05	0	0	0	0	0	0
Lamprocystis	0	6.3533e-05	1.79395e-05	3.76374e-05	9.5529e-06	3.2157e-05	0	0	0	0	0	0
Catenovulum	4.55697e-05	0	3.5879e-05	3.76374e-05	9.5529e-06	3.2157e-05	0	0	0	0	0	0
Pedosphaera	0	3.17665e-05	0	6.65892e-05	1.91058e-05	4.2876e-05	0	0	0	0	0	0
Filimonas	9.11394e-05	3.17665e-05	0	1.15807e-05	9.5529e-06	1.60785e-05	0	0	0	0	0	0
Halobacteria__uc	4.55697e-05	6.3533e-05	0	2.89518e-06	4.77645e-05	0	0	0	0	0	0	0
Purpureocillium	0.000136709	0	8.96974e-06	2.89518e-06	0	1.0719e-05	0	0	0	0	0	0
Hassallia	0	3.17665e-05	0	0.000127388	0	0	0	0	0	0	0	0
Candidatus Blackburnbacteria__na	0	0.000158833	0	0	0	0	0	0	0	0	0	0
Suillus	4.55697e-05	9.52995e-05	1.79395e-05	0	0	0	0	0	0	0	0	0
Sporocytophaga	9.11394e-05	3.17665e-05	0	2.02663e-05	9.5529e-06	5.3595e-06	0	0	0	0	0	0
Acidisphaera	0.000136709	0	0	1.15807e-05	9.5529e-06	0	0	0	0	0	0	0
Hypocreales__uc	9.11394e-05	6.3533e-05	0	2.89518e-06	0	0	0	0	0	0	0	0
Stappia	4.55697e-05	9.52995e-05	0	5.79037e-06	0	1.0719e-05	0	0	0	0	0	0
Blastopirellula	9.11394e-05	0	0	4.05326e-05	9.5529e-06	1.60785e-05	0	0	0	0	0	0
Ethanoligenens	4.55697e-05	6.3533e-05	0	2.89518e-05	1.91058e-05	0	0	0	0	0	0	0
Pseudoclostridium	0	0	1.79395e-05	2.31615e-05	0.000105082	1.0719e-05	0	0	0	0	0	0
Parvibium	0	3.17665e-05	1.79395e-05	2.89518e-05	1.91058e-05	5.89545e-05	0	0	0	0	0	0
Hapalosiphonaceae__uc	0	0	0	0.00015634	0	0	0	0	0	0	0	0
Sinimarinibacterium	0.000136709	0	0	8.68555e-06	0	1.0719e-05	0	0	0	0	0	0
Parapedobacter	0	6.3533e-05	1.79395e-05	6.36941e-05	0	1.0719e-05	0	0	0	0	0	0
Fusobacteriia__uc	0	3.17665e-05	0	0.000118703	0	5.3595e-06	0	0	0	0	0	0
Lechevalieria	0	3.17665e-05	2.69092e-05	8.68555e-06	6.68703e-05	2.1438e-05	0	0	0	0	0	0
Chitiniphilus	0	0	6.27882e-05	2.31615e-05	0	6.96735e-05	0	0	0	0	0	0
Candidatus Dadabacteria__na	0	3.17665e-05	5.38184e-05	1.73711e-05	9.5529e-06	4.2876e-05	0	0	0	0	0	0
Marinilabiliaceae__uc	4.55697e-05	0	3.5879e-05	4.92181e-05	1.91058e-05	5.3595e-06	0	0	0	0	0	0
Humitalea	9.11394e-05	6.3533e-05	0	0	0	0	0	0	0	0	0	0
Verruconis	9.11394e-05	6.3533e-05	0	0	0	0	0	0	0	0	0	0
Hirschia	0.000136709	0	1.79395e-05	0	0	0	0	0	0	0	0	0
Oceanospirillum	4.55697e-05	3.17665e-05	1.79395e-05	1.44759e-05	2.86587e-05	1.60785e-05	0	0	0	0	0	0
Synechocystis	0.000136709	0	0	1.73711e-05	0	0	0	0	0	0	0	0
Mastigocladus	0	0.000127066	0	1.73711e-05	9.5529e-06	0	0	0	0	0	0	0
Methylomicrobium	0	0	4.48487e-05	2.02663e-05	1.91058e-05	6.96735e-05	0	0	0	0	0	0
Flexibacter	0	9.52995e-05	2.69092e-05	2.60567e-05	0	5.3595e-06	0	0	0	0	0	0
Alloiococcus	4.55697e-05	9.52995e-05	0	2.89518e-06	9.5529e-06	0	0	0	0	0	0	0
Rikenella	0	0	3.5879e-05	8.10652e-05	9.5529e-06	2.67975e-05	0	0	0	0	0	0
Nitratiruptor	4.55697e-05	0	8.96974e-06	1.44759e-05	5.73174e-05	2.67975e-05	0	0	0	0	0	0
Mucinivorans	4.55697e-05	0	2.69092e-05	6.36941e-05	0	1.60785e-05	0	0	0	0	0	0
Leptospirillum	0	0	6.27882e-05	8.68555e-06	9.5529e-06	6.96735e-05	0	0	0	0	0	0
Zetaproteobacteria__na	4.55697e-05	3.17665e-05	3.5879e-05	1.15807e-05	9.5529e-06	1.60785e-05	0	0	0	0	0	0
Indioceanicola	4.55697e-05	9.52995e-05	8.96974e-06	0	0	0	0	0	0	0	0	0
Dubosiella	4.55697e-05	6.3533e-05	0	5.79037e-06	2.86587e-05	5.3595e-06	0	0	0	0	0	0
Synergistales__uc	0	0	0	0	0.000105082	4.2876e-05	0	0	0	0	0	0
Propionibacteriales__na	0	0	5.38184e-05	5.79037e-06	6.68703e-05	2.1438e-05	0	0	0	0	0	0
Thermomonospora	4.55697e-05	0	0	2.02663e-05	7.64232e-05	5.3595e-06	0	0	0	0	0	0
Amaricoccus	0	0.000127066	0	1.44759e-05	0	5.3595e-06	0	0	0	0	0	0
Marinifilum	4.55697e-05	6.3533e-05	0	1.73711e-05	9.5529e-06	1.0719e-05	0	0	0	0	0	0
Halopenitus	4.55697e-05	9.52995e-05	0	5.79037e-06	0	0	0	0	0	0	0	0
Lentzea	0	0	5.38184e-05	0	7.64232e-05	1.60785e-05	0	0	0	0	0	0
Methanosarcina	9.11394e-05	3.17665e-05	0	2.89518e-06	9.5529e-06	1.0719e-05	0	0	0	0	0	0
Zavarzinia	0	6.3533e-05	5.38184e-05	2.89518e-06	9.5529e-06	1.60785e-05	0	0	0	0	0	0
Candidatus Endobugula	0.000136709	0	8.96974e-06	0	0	0	0	0	0	0	0	0
Dermabacteraceae__uc	4.55697e-05	0	8.96974e-06	2.60567e-05	3.82116e-05	2.67975e-05	0	0	0	0	0	0
Ramularia	4.55697e-05	6.3533e-05	3.5879e-05	0	0	0	0	0	0	0	0	0
Ustilago	4.55697e-05	6.3533e-05	3.5879e-05	0	0	0	0	0	0	0	0	0
candidate division Zixibacteria__na	4.55697e-05	0	2.69092e-05	5.21133e-05	9.5529e-06	1.0719e-05	0	0	0	0	0	0
Oscillochloridaceae__uc	0	0	0	0.000144759	0	0	0	0	0	0	0	0
Eremococcus	4.55697e-05	3.17665e-05	8.96974e-06	5.79037e-06	9.5529e-06	4.2876e-05	0	0	0	0	0	0
Gemmatimonas	4.55697e-05	0	0	4.34278e-05	2.86587e-05	2.67975e-05	0	0	0	0	0	0
Desulfonatronum	0	3.17665e-05	8.96974e-06	2.60567e-05	6.68703e-05	1.0719e-05	0	0	0	0	0	0
Methylopila	9.11394e-05	3.17665e-05	8.96974e-06	2.89518e-06	9.5529e-06	0	0	0	0	0	0	0
Taibaiella	0	6.3533e-05	5.38184e-05	1.73711e-05	9.5529e-06	0	0	0	0	0	0	0
Oleiphilus	0	3.17665e-05	3.5879e-05	1.44759e-05	1.91058e-05	4.2876e-05	0	0	0	0	0	0
Xylella	0	3.17665e-05	2.69092e-05	2.31615e-05	1.91058e-05	4.2876e-05	0	0	0	0	0	0
Byssochlamys	4.55697e-05	9.52995e-05	0	2.89518e-06	0	0	0	0	0	0	0	0
Thermicanus	4.55697e-05	9.52995e-05	0	2.89518e-06	0	0	0	0	0	0	0	0
Eurotiales__uc	4.55697e-05	3.17665e-05	8.96974e-06	0	5.73174e-05	0	0	0	0	0	0	0
Loktanella	0	0	5.38184e-05	1.15807e-05	1.91058e-05	5.89545e-05	0	0	0	0	0	0
Thiodictyon	0	6.3533e-05	1.79395e-05	2.89518e-06	0	5.89545e-05	0	0	0	0	0	0
Amphritea	0	3.17665e-05	2.69092e-05	2.60567e-05	4.77645e-05	1.0719e-05	0	0	0	0	0	0
Methylosarcina	0	0	2.69092e-05	1.44759e-05	4.77645e-05	5.3595e-05	0	0	0	0	0	0
Alkaliflexus	0	6.3533e-05	4.48487e-05	8.68555e-06	9.5529e-06	1.60785e-05	0	0	0	0	0	0
Parvularcula	4.55697e-05	0	3.5879e-05	5.79037e-06	2.86587e-05	2.67975e-05	0	0	0	0	0	0
Anaerobium	0	6.3533e-05	2.69092e-05	3.1847e-05	9.5529e-06	1.0719e-05	0	0	0	0	0	0
Anaeromyxobacter	9.11394e-05	0	0	2.02663e-05	9.5529e-06	2.1438e-05	0	0	0	0	0	0
Gluconacetobacter	0.000136709	0	0	0	0	5.3595e-06	0	0	0	0	0	0
Gracilibacillus	0.000136709	0	0	0	0	5.3595e-06	0	0	0	0	0	0
Stanieria	4.55697e-05	6.3533e-05	0	2.31615e-05	9.5529e-06	0	0	0	0	0	0	0
Chitinibacter	0	0	7.17579e-05	1.15807e-05	9.5529e-06	4.82355e-05	0	0	0	0	0	0
Dermatophilaceae__uc	4.55697e-05	0	2.69092e-05	5.79037e-06	5.73174e-05	5.3595e-06	0	0	0	0	0	0
Cryomorphaceae__uc	4.55697e-05	3.17665e-05	8.96974e-06	4.92181e-05	0	5.3595e-06	0	0	0	0	0	0
Eimeria	4.55697e-05	9.52995e-05	0	0	0	0	0	0	0	0	0	0
Phikmvvirus	4.55697e-05	9.52995e-05	0	0	0	0	0	0	0	0	0	0
Saitoella	4.55697e-05	9.52995e-05	0	0	0	0	0	0	0	0	0	0
Thielavia	4.55697e-05	9.52995e-05	0	0	0	0	0	0	0	0	0	0
Atlantibacter	4.55697e-05	6.3533e-05	0	2.89518e-06	2.86587e-05	0	0	0	0	0	0	0
Beggiatoa	0	9.52995e-05	8.96974e-06	2.02663e-05	0	1.60785e-05	0	0	0	0	0	0
Faecalitalea	0	3.17665e-05	3.5879e-05	4.34278e-05	2.86587e-05	0	0	0	0	0	0	0
Oceanimonas	0	3.17665e-05	3.5879e-05	2.60567e-05	1.91058e-05	2.67975e-05	0	0	0	0	0	0
Ekhidna	0.000136709	0	0	2.89518e-06	0	0	0	0	0	0	0	0
Parafilimonas	0	0.000127066	0	2.89518e-06	9.5529e-06	0	0	0	0	0	0	0
Branchiibius	4.55697e-05	0	3.5879e-05	1.44759e-05	3.82116e-05	5.3595e-06	0	0	0	0	0	0
Chlorobaculum	9.11394e-05	0	8.96974e-06	0	2.86587e-05	1.0719e-05	0	0	0	0	0	0
Methanobrevibacter	0	0	3.5879e-05	8.68555e-06	3.82116e-05	1.0719e-05	0	0	0	0	0	4.53724e-05
Planifilum	4.55697e-05	6.3533e-05	8.96974e-06	5.79037e-06	9.5529e-06	5.3595e-06	0	0	0	0	0	0
Tamlana	0	9.52995e-05	0	1.73711e-05	9.5529e-06	1.60785e-05	0	0	0	0	0	0
Tatumella	0	6.3533e-05	1.79395e-05	2.02663e-05	9.5529e-06	2.67975e-05	0	0	0	0	0	0
Aminiphilus	0	0	0	5.79037e-06	0.000105082	2.67975e-05	0	0	0	0	0	0
Starkeya	4.55697e-05	6.3533e-05	0	2.89518e-06	9.5529e-06	1.60785e-05	0	0	0	0	0	0
Christensenella	0	0	0	5.21133e-05	4.77645e-05	3.75165e-05	0	0	0	0	0	0
Thermanaerovibrio	0	3.17665e-05	0	2.02663e-05	4.77645e-05	3.75165e-05	0	0	0	0	0	0
Dongia	4.55697e-05	0	0	8.68555e-06	6.68703e-05	1.60785e-05	0	0	0	0	0	0
Inquilinus	4.55697e-05	0	1.79395e-05	2.89518e-06	3.82116e-05	3.2157e-05	0	0	0	0	0	0
Candidatus Lloydbacteria__na	0.000136709	0	0	0	0	0	0	0	0	0	0	0
Haladaptatus	0.000136709	0	0	0	0	0	0	0	0	0	0	0
Halobacteriales__na	0.000136709	0	0	0	0	0	0	0	0	0	0	0
Pezizales__uc	0.000136709	0	0	0	0	0	0	0	0	0	0	0
Pseudosphingobacterium	0.000136709	0	0	0	0	0	0	0	0	0	0	0
Rb49virus	0.000136709	0	0	0	0	0	0	0	0	0	0	0
Solibacillus	0.000136709	0	0	0	0	0	0	0	0	0	0	0
Sordariales__uc	0.000136709	0	0	0	0	0	0	0	0	0	0	0
Suhomyces	0.000136709	0	0	0	0	0	0	0	0	0	0	0
Trichosporonaceae__uc	0.000136709	0	0	0	0	0	0	0	0	0	0	0
Ulva	0.000136709	0	0	0	0	0	0	0	0	0	0	0
Tilletia	0	0.000127066	0	0	9.5529e-06	0	0	0	0	0	0	0
Maribacter	0	3.17665e-05	1.79395e-05	6.65892e-05	9.5529e-06	1.0719e-05	0	0	0	0	0	0
Chlorobiaceae__uc	0	6.3533e-05	0	1.44759e-05	4.77645e-05	1.0719e-05	0	0	0	0	0	0
Thiocystis	4.55697e-05	3.17665e-05	0	0	0	5.89545e-05	0	0	0	0	0	0
Siphonobacter	9.11394e-05	0	0	2.89518e-05	0	1.60785e-05	0	0	0	0	0	0
Kouleothrix	0	0	0	0.000136074	0	0	0	0	0	0	0	0
Mastigocladopsis	0	0	0	0.000136074	0	0	0	0	0	0	0	0
Maledivibacter	0	6.3533e-05	8.96974e-06	1.73711e-05	2.86587e-05	1.60785e-05	0	0	0	0	0	0
Rhodanobacteraceae__uc	4.55697e-05	6.3533e-05	8.96974e-06	5.79037e-06	0	1.0719e-05	0	0	0	0	0	0
Jatrophihabitans	9.11394e-05	0	0	2.31615e-05	9.5529e-06	1.0719e-05	0	0	0	0	0	0
Sinobacteraceae__na	4.55697e-05	0	1.79395e-05	5.79037e-06	3.82116e-05	2.67975e-05	0	0	0	0	0	0
Myxococcales__uc	4.55697e-05	6.3533e-05	0	1.44759e-05	0	1.0719e-05	0	0	0	0	0	0
Proteiniclasticum	4.55697e-05	3.17665e-05	0	1.73711e-05	2.86587e-05	1.0719e-05	0	0	0	0	0	0
Myxococcales__na	0	6.3533e-05	0	3.1847e-05	3.82116e-05	0	0	0	0	0	0	0
Enteractinococcus	0	9.52995e-05	2.69092e-05	5.79037e-06	0	5.3595e-06	0	0	0	0	0	0
Hahella	0	0	2.69092e-05	1.15807e-05	5.73174e-05	3.75165e-05	0	0	0	0	0	0
Elusimicrobia__na	0	6.3533e-05	2.69092e-05	8.68555e-06	2.86587e-05	5.3595e-06	0	0	0	0	0	0
Spartobacteria__na	0	6.3533e-05	0	4.92181e-05	9.5529e-06	1.0719e-05	0	0	0	0	0	0
Derxia	0	3.17665e-05	8.96974e-06	8.68555e-06	1.91058e-05	6.4314e-05	0	0	0	0	0	0
Methanosphaera	0	3.17665e-05	0	5.50085e-05	1.91058e-05	2.67975e-05	0	0	0	0	0	0
Nitrobacter	4.55697e-05	3.17665e-05	1.79395e-05	8.68555e-06	2.86587e-05	0	0	0	0	0	0	0
Allosalinactinospora	0	0	0	2.89518e-06	0.000124188	5.3595e-06	0	0	0	0	0	0
Sporosarcina	4.55697e-05	3.17665e-05	8.96974e-06	2.02663e-05	9.5529e-06	1.60785e-05	0	0	0	0	0	0
Kutzneria	4.55697e-05	0	0	8.68555e-06	6.68703e-05	1.0719e-05	0	0	0	0	0	0
Desulfovibrionaceae__uc	4.55697e-05	0	3.5879e-05	8.68555e-06	9.5529e-06	3.2157e-05	0	0	0	0	0	0
Pseudooceanicola	0	9.52995e-05	2.69092e-05	0	9.5529e-06	0	0	0	0	0	0	0
Spirochaetia__uc	0	0	1.79395e-05	2.89518e-06	5.73174e-05	5.3595e-05	0	0	0	0	0	0
Thermovirga	4.55697e-05	3.17665e-05	0	0	3.82116e-05	1.60785e-05	0	0	0	0	0	0
Pediococcus	9.11394e-05	3.17665e-05	0	8.68555e-06	0	0	0	0	0	0	0	0
Flammeovirga	0	9.52995e-05	8.96974e-06	1.73711e-05	9.5529e-06	0	0	0	0	0	0	0
Guyparkeria	0	9.52995e-05	8.96974e-06	0	0	2.67975e-05	0	0	0	0	0	0
Hathewaya	0	9.52995e-05	0	2.60567e-05	9.5529e-06	0	0	0	0	0	0	0
Cyanobium	0	9.52995e-05	0	8.68555e-06	0	2.67975e-05	0	0	0	0	0	0
Merdimonas	0	9.52995e-05	0	2.02663e-05	9.5529e-06	5.3595e-06	0	0	0	0	0	0
Campylobacteraceae__na	0	3.17665e-05	2.69092e-05	1.73711e-05	3.82116e-05	1.60785e-05	0	0	0	0	0	0
Kineothrix	4.55697e-05	3.17665e-05	8.96974e-06	5.79037e-06	3.82116e-05	0	0	0	0	0	0	0
Oceanivirga	0	0	0	0.000110017	9.5529e-06	1.0719e-05	0	0	0	0	0	0
Coleofasciculus	0	6.3533e-05	0	2.60567e-05	1.91058e-05	2.1438e-05	0	0	0	0	0	0
Plesiomonas	0	6.3533e-05	1.79395e-05	1.73711e-05	9.5529e-06	2.1438e-05	0	0	0	0	0	0
Formosa	9.11394e-05	0	2.69092e-05	1.15807e-05	0	0	0	0	0	0	0	0
Glaciecola	0	0	0	9.26459e-05	9.5529e-06	2.67975e-05	0	0	0	0	0	0
Auricoccus	9.11394e-05	3.17665e-05	0	5.79037e-06	0	0	0	0	0	0	0	0
Metarhizium	9.11394e-05	3.17665e-05	0	5.79037e-06	0	0	0	0	0	0	0	0
Moheibacter	9.11394e-05	0	0	8.68555e-06	2.86587e-05	0	0	0	0	0	0	0
Microcella	4.55697e-05	0	2.69092e-05	4.6323e-05	9.5529e-06	0	0	0	0	0	0	0
Couchioplanes	9.11394e-05	3.17665e-05	0	0	0	5.3595e-06	0	0	0	0	0	0
Sciscionella	9.11394e-05	0	1.79395e-05	2.89518e-06	0	1.60785e-05	0	0	0	0	0	0
Luteimicrobium	0	3.17665e-05	3.5879e-05	1.44759e-05	1.91058e-05	2.67975e-05	0	0	0	0	0	0
Turneriella	0	9.52995e-05	8.96974e-06	2.89518e-06	9.5529e-06	1.0719e-05	0	0	0	0	0	0
Sordariomycetes__uc	4.55697e-05	6.3533e-05	0	8.68555e-06	9.5529e-06	0	0	0	0	0	0	0
Murdochiella	0	3.17665e-05	8.96974e-06	4.05326e-05	1.91058e-05	2.67975e-05	0	0	0	0	0	0
Abyssicoccus	0	0.000127066	0	0	0	0	0	0	0	0	0	0
Fomitopsis	0	0.000127066	0	0	0	0	0	0	0	0	0	0
Histoplasma	0	0.000127066	0	0	0	0	0	0	0	0	0	0
Methylocapsa	0	0.000127066	0	0	0	0	0	0	0	0	0	0
Obba	0	0.000127066	0	0	0	0	0	0	0	0	0	0
Prolinoborus	0	0.000127066	0	0	0	0	0	0	0	0	0	0
Pseudorhizobium	0	0.000127066	0	0	0	0	0	0	0	0	0	0
Enterobacterales__na	0	3.17665e-05	4.48487e-05	2.89518e-06	9.5529e-06	3.75165e-05	0	0	0	0	0	0
Microbispora	0	6.3533e-05	2.69092e-05	5.79037e-06	1.91058e-05	1.0719e-05	0	0	0	0	0	0
Ophiostoma	4.55697e-05	0	0	0	0	8.03925e-05	0	0	0	0	0	0
Komagataeibacter	0	3.17665e-05	1.79395e-05	8.68555e-06	6.68703e-05	0	0	0	0	0	0	0
Anaerovorax	9.11394e-05	0	0	2.31615e-05	0	1.0719e-05	0	0	0	0	0	0
Sulfurivermis	0	3.17665e-05	8.96974e-06	1.44759e-05	0	6.96735e-05	0	0	0	0	0	0
Thermobispora	4.55697e-05	0	8.96974e-06	1.15807e-05	4.77645e-05	1.0719e-05	0	0	0	0	0	0
Abyssibacter	0	3.17665e-05	6.27882e-05	2.89518e-06	0	2.67975e-05	0	0	0	0	0	0
Ancylobacter	4.55697e-05	6.3533e-05	0	0	9.5529e-06	5.3595e-06	0	0	0	0	0	0
Spiroplasma	4.55697e-05	6.3533e-05	0	0	9.5529e-06	5.3595e-06	0	0	0	0	0	0
Coriobacterium	4.55697e-05	0	1.79395e-05	2.89518e-05	9.5529e-06	2.1438e-05	0	0	0	0	0	0
Sulfurifustis	0	0	4.48487e-05	1.73711e-05	2.86587e-05	3.2157e-05	0	0	0	0	0	0
Fibularhizoctonia	9.11394e-05	3.17665e-05	0	0	0	0	0	0	0	0	0	0
Litoreibacter	9.11394e-05	3.17665e-05	0	0	0	0	0	0	0	0	0	0
Tremellales__uc	9.11394e-05	3.17665e-05	0	0	0	0	0	0	0	0	0	0
Thiorhodococcus	4.55697e-05	0	8.96974e-06	1.15807e-05	1.91058e-05	3.75165e-05	0	0	0	0	0	0
Mizugakiibacter	0	6.3533e-05	8.96974e-06	2.89518e-06	9.5529e-06	3.75165e-05	0	0	0	0	0	0
Fenollaria	0	9.52995e-05	0	1.73711e-05	9.5529e-06	0	0	0	0	0	0	0
Sideroxydans	0	0	2.69092e-05	2.02663e-05	0	7.5033e-05	0	0	0	0	0	0
Ignavibacteriae__na	0	0	8.96974e-06	0.000112912	0	0	0	0	0	0	0	0
Puniceibacterium	4.55697e-05	0	2.69092e-05	5.79037e-06	3.82116e-05	5.3595e-06	0	0	0	0	0	0
Segniliparus	4.55697e-05	0	8.96974e-06	8.68555e-06	4.77645e-05	1.0719e-05	0	0	0	0	0	0
Reyranella	4.55697e-05	0	1.79395e-05	1.73711e-05	1.91058e-05	2.1438e-05	0	0	0	0	0	0
Zhihengliuella	0	3.17665e-05	8.96974e-06	2.89518e-06	6.68703e-05	1.0719e-05	0	0	0	0	0	0
Alkalispirochaeta	0	0	2.69092e-05	5.79037e-06	6.68703e-05	2.1438e-05	0	0	0	0	0	0
Tatlockia	0	0	5.38184e-05	5.79037e-06	2.86587e-05	3.2157e-05	0	0	0	0	0	0
Cellulophaga	4.55697e-05	0	2.69092e-05	2.89518e-06	2.86587e-05	1.60785e-05	0	0	0	0	0	0
Ignavibacteria__na	0	6.3533e-05	8.96974e-06	2.60567e-05	0	2.1438e-05	0	0	0	0	0	0
Siccibacter	9.11394e-05	0	8.96974e-06	1.44759e-05	0	5.3595e-06	0	0	0	0	0	0
Pilibacter	0	3.17665e-05	8.96974e-06	4.6323e-05	0	3.2157e-05	0	0	0	0	0	0
Aquabacter	9.11394e-05	0	0	8.68555e-06	1.91058e-05	0	0	0	0	0	0	0
Chlorogloeopsis	0	0	0	0.000118703	0	0	0	0	0	0	0	0
Candidatus Omnitrophica__uc	4.55697e-05	3.17665e-05	8.96974e-06	1.73711e-05	9.5529e-06	5.3595e-06	0	0	0	0	0	0
Aphanothece	0	9.52995e-05	0	2.31615e-05	0	0	0	0	0	0	0	0
Crinalium	0	9.52995e-05	0	2.31615e-05	0	0	0	0	0	0	0	0
Hyphopichia	9.11394e-05	0	2.69092e-05	0	0	0	0	0	0	0	0	0
Acidibacillus	0	0	3.5879e-05	2.89518e-05	4.77645e-05	5.3595e-06	0	0	0	0	0	0
Chlorogloea	4.55697e-05	6.3533e-05	0	8.68555e-06	0	0	0	0	0	0	0	0
Desulfacinum	0	6.3533e-05	8.96974e-06	5.79037e-06	2.86587e-05	1.0719e-05	0	0	0	0	0	0
Sulfobacillus	0	6.3533e-05	8.96974e-06	5.79037e-06	2.86587e-05	1.0719e-05	0	0	0	0	0	0
Salinisphaera	4.55697e-05	0	1.79395e-05	2.89518e-06	1.91058e-05	3.2157e-05	0	0	0	0	0	0
Simiduia	0	0	2.69092e-05	2.02663e-05	3.82116e-05	3.2157e-05	0	0	0	0	0	0
Leuconostocaceae__uc	4.55697e-05	6.3533e-05	0	2.89518e-06	0	5.3595e-06	0	0	0	0	0	0
Psychrilyobacter	9.11394e-05	0	0	2.02663e-05	0	5.3595e-06	0	0	0	0	0	0
Methylomusa	0	3.17665e-05	8.96974e-06	2.89518e-05	9.5529e-06	3.75165e-05	0	0	0	0	0	0
Candidatus Methyloumidiphilus	4.55697e-05	3.17665e-05	8.96974e-06	8.68555e-06	0	2.1438e-05	0	0	0	0	0	0
Fusicatenibacter	0	0	1.79395e-05	6.36941e-05	2.86587e-05	5.3595e-06	0	0	0	0	0	0
Thiopseudomonas	4.55697e-05	3.17665e-05	2.69092e-05	0	0	1.0719e-05	0	0	0	0	0	0
Schlesneria	4.55697e-05	6.3533e-05	0	5.79037e-06	0	0	0	0	0	0	0	0
Aquificaceae__uc	4.55697e-05	3.17665e-05	0	0	0	3.75165e-05	0	0	0	0	0	0
Ignavibacteriales__na	0	6.3533e-05	0	1.15807e-05	2.86587e-05	1.0719e-05	0	0	0	0	0	0
Candidatus Magnetomorum	0	9.52995e-05	0	0	1.91058e-05	0	0	0	0	0	0	0
Aeromonadaceae__uc	4.55697e-05	3.17665e-05	8.96974e-06	1.73711e-05	0	1.0719e-05	0	0	0	0	0	0
Acetoanaerobium	9.11394e-05	0	0	2.89518e-06	9.5529e-06	1.0719e-05	0	0	0	0	0	0
Beauveria	4.55697e-05	0	6.27882e-05	5.79037e-06	0	0	0	0	0	0	0	0
Aromatoleum	0	0	1.79395e-05	2.89518e-06	2.86587e-05	6.4314e-05	0	0	0	0	0	0
Reichenbachiella	9.11394e-05	0	0	1.15807e-05	0	1.0719e-05	0	0	0	0	0	0
Floricoccus	4.55697e-05	3.17665e-05	0	1.44759e-05	0	2.1438e-05	0	0	0	0	0	0
Microtetraspora	0	0	2.69092e-05	8.68555e-06	6.68703e-05	1.0719e-05	0	0	0	0	0	0
Ferrimonas	0	3.17665e-05	0	4.92181e-05	0	3.2157e-05	0	0	0	0	0	0
Sulfurivirga	0	3.17665e-05	1.79395e-05	1.73711e-05	1.91058e-05	2.67975e-05	0	0	0	0	0	0
Acetatifactor	4.55697e-05	0	8.96974e-06	2.31615e-05	1.91058e-05	1.60785e-05	0	0	0	0	0	0
Thiohalomonas	4.55697e-05	3.17665e-05	8.96974e-06	1.15807e-05	9.5529e-06	5.3595e-06	0	0	0	0	0	0
Thiorhodospira	0	0	4.48487e-05	2.89518e-06	3.82116e-05	2.67975e-05	0	0	0	0	0	0
Roseobacter	4.55697e-05	0	1.79395e-05	8.68555e-06	1.91058e-05	2.1438e-05	0	0	0	0	0	0
Ruminobacter	4.55697e-05	0	1.79395e-05	1.15807e-05	0	3.75165e-05	0	0	0	0	0	0
Jannaschia	0	3.17665e-05	2.69092e-05	1.73711e-05	9.5529e-06	2.67975e-05	0	0	0	0	0	0
Ruegeria	4.55697e-05	3.17665e-05	8.96974e-06	5.79037e-06	9.5529e-06	1.0719e-05	0	0	0	0	0	0
Sinomicrobium	4.55697e-05	0	1.79395e-05	4.34278e-05	0	5.3595e-06	0	0	0	0	0	0
Pasteurellales__na	0	0	4.48487e-05	4.05326e-05	0	2.67975e-05	0	0	0	0	0	0
Cytophagales__na	0	6.3533e-05	0	1.44759e-05	2.86587e-05	5.3595e-06	0	0	0	0	0	0
Eoetvoesia	4.55697e-05	0	8.96974e-06	1.15807e-05	1.91058e-05	2.67975e-05	0	0	0	0	0	0
Stemphylium	4.55697e-05	6.3533e-05	0	2.89518e-06	0	0	0	0	0	0	0	0
Capronia	0	9.52995e-05	0	5.79037e-06	0	1.0719e-05	0	0	0	0	0	0
Pirellula	9.11394e-05	0	0	2.02663e-05	0	0	0	0	0	0	0	0
Archangium	4.55697e-05	0	2.69092e-05	1.73711e-05	0	2.1438e-05	0	0	0	0	0	0
Candidatus Microthrix	4.55697e-05	3.17665e-05	0	2.31615e-05	0	1.0719e-05	0	0	0	0	0	0
Yuhushiella	4.55697e-05	0	1.79395e-05	2.89518e-06	2.86587e-05	1.60785e-05	0	0	0	0	0	0
Tenacibaculum	0	0	2.69092e-05	2.31615e-05	2.86587e-05	3.2157e-05	0	0	0	0	0	0
Williamwhitmania	4.55697e-05	0	3.5879e-05	1.44759e-05	9.5529e-06	5.3595e-06	0	0	0	0	0	0
Spirillospora	9.11394e-05	0	8.96974e-06	0	0	1.0719e-05	0	0	0	0	0	0
Piscirickettsiaceae__uc	4.55697e-05	3.17665e-05	0	1.15807e-05	0	2.1438e-05	0	0	0	0	0	0
Desulfurispora	0	9.52995e-05	0	0	9.5529e-06	5.3595e-06	0	0	0	0	0	0
Chryseolinea	4.55697e-05	0	0	5.50085e-05	9.5529e-06	0	0	0	0	0	0	0
Mangrovibacter	4.55697e-05	0	0	3.76374e-05	0	2.67975e-05	0	0	0	0	0	0
Yersiniaceae__na	4.55697e-05	0	2.69092e-05	1.15807e-05	9.5529e-06	1.60785e-05	0	0	0	0	0	0
Chlorobium	4.55697e-05	3.17665e-05	0	1.73711e-05	9.5529e-06	5.3595e-06	0	0	0	0	0	0
Gaiella	4.55697e-05	3.17665e-05	0	1.73711e-05	9.5529e-06	5.3595e-06	0	0	0	0	0	0
Paraglaciecola	4.55697e-05	0	8.96974e-06	3.47422e-05	9.5529e-06	1.0719e-05	0	0	0	0	0	0
Demetria	0	3.17665e-05	2.69092e-05	1.44759e-05	9.5529e-06	2.67975e-05	0	0	0	0	0	0
Thermocrispum	4.55697e-05	0	0	2.02663e-05	3.82116e-05	5.3595e-06	0	0	0	0	0	0
Wenzhouxiangella	4.55697e-05	0	0	2.31615e-05	1.91058e-05	2.1438e-05	0	0	0	0	0	0
Ventosimonas	4.55697e-05	0	2.69092e-05	5.79037e-06	9.5529e-06	2.1438e-05	0	0	0	0	0	0
Brucellaceae__uc	4.55697e-05	6.3533e-05	0	0	0	0	0	0	0	0	0	0
Ferruginibacter	4.55697e-05	3.17665e-05	1.79395e-05	2.89518e-06	9.5529e-06	0	0	0	0	0	0	0
Cedecea	0	9.52995e-05	8.96974e-06	2.89518e-06	0	0	0	0	0	0	0	0
Abditibacterium	0	9.52995e-05	0	1.15807e-05	0	0	0	0	0	0	0	0
Motiliproteus	0	6.3533e-05	2.69092e-05	0	0	1.60785e-05	0	0	0	0	0	0
Rhodovarius	0	3.17665e-05	8.96974e-06	1.44759e-05	1.91058e-05	3.2157e-05	0	0	0	0	0	0
Thermosinus	0	0	2.69092e-05	3.76374e-05	9.5529e-06	3.2157e-05	0	0	0	0	0	0
Rhizoctonia	0	9.52995e-05	0	0	0	1.0719e-05	0	0	0	0	0	0
Allokutzneria	0	3.17665e-05	0	5.79037e-06	5.73174e-05	1.0719e-05	0	0	0	0	0	0
Rickettsiales__na	0	6.3533e-05	0	2.02663e-05	0	2.1438e-05	0	0	0	0	0	0
Pseudohongiella	0	6.3533e-05	1.79395e-05	8.68555e-06	9.5529e-06	5.3595e-06	0	0	0	0	0	0
Plantactinospora	0	3.17665e-05	0	2.89518e-06	3.82116e-05	3.2157e-05	0	0	0	0	0	0
Planctomycetales__na	0	6.3533e-05	0	3.1847e-05	9.5529e-06	0	0	0	0	0	0	0
Carnobacteriaceae__uc	0	3.17665e-05	8.96974e-06	2.89518e-05	1.91058e-05	1.60785e-05	0	0	0	0	0	0
Corynebacteriaceae__na	4.55697e-05	0	3.5879e-05	2.89518e-06	9.5529e-06	1.0719e-05	0	0	0	0	0	0
Verrucomicrobiae__na	0	3.17665e-05	8.96974e-06	6.36941e-05	0	0	0	0	0	0	0	0
Cvm10virus	0	9.52995e-05	8.96974e-06	0	0	0	0	0	0	0	0	0
Aliiarcobacter	4.55697e-05	3.17665e-05	2.69092e-05	0	0	0	0	0	0	0	0	0
Candidatus Azobacteroides	0	3.17665e-05	8.96974e-06	2.02663e-05	0	4.2876e-05	0	0	0	0	0	0
Allisonella	9.11394e-05	0	0	2.89518e-06	9.5529e-06	0	0	0	0	0	0	0
Salinispira	0	9.52995e-05	0	2.89518e-06	0	5.3595e-06	0	0	0	0	0	0
Crocinitomix	4.55697e-05	3.17665e-05	8.96974e-06	1.15807e-05	0	5.3595e-06	0	0	0	0	0	0
Cryomorphaceae__na	4.55697e-05	0	1.79395e-05	2.89518e-05	0	1.0719e-05	0	0	0	0	0	0
Pseudorhodoplanes	4.55697e-05	0	0	5.21133e-05	0	5.3595e-06	0	0	0	0	0	0
Pseudodesulfovibrio	0	3.17665e-05	1.79395e-05	1.15807e-05	9.5529e-06	3.2157e-05	0	0	0	0	0	0
Sediminibacterium	4.55697e-05	0	8.96974e-06	2.89518e-05	1.91058e-05	0	0	0	0	0	0	0
Variibacter	4.55697e-05	3.17665e-05	0	5.79037e-06	1.91058e-05	0	0	0	0	0	0	0
Absiella	4.55697e-05	3.17665e-05	0	8.68555e-06	0	1.60785e-05	0	0	0	0	0	0
Gabonia	0	6.3533e-05	1.79395e-05	1.44759e-05	0	5.3595e-06	0	0	0	0	0	0
Phoenicibacter	4.55697e-05	0	0	0	2.86587e-05	2.67975e-05	0	0	0	0	0	0
Geminicoccus	4.55697e-05	0	3.5879e-05	8.68555e-06	0	1.0719e-05	0	0	0	0	0	0
Sphaerulina	9.11394e-05	0	0	0	9.5529e-06	0	0	0	0	0	0	0
Kerstersia	0	9.52995e-05	0	0	0	5.3595e-06	0	0	0	0	0	0
Sandarakinorhabdus	0	9.52995e-05	0	0	0	5.3595e-06	0	0	0	0	0	0
Nitratifractor	4.55697e-05	0	1.79395e-05	2.60567e-05	0	1.0719e-05	0	0	0	0	0	0
Succinimonas	0	3.17665e-05	8.96974e-06	2.31615e-05	9.5529e-06	2.67975e-05	0	0	0	0	0	0
Zunongwangia	0	6.3533e-05	8.96974e-06	1.15807e-05	0	1.60785e-05	0	0	0	0	0	0
Halobacteriales__uc	9.11394e-05	0	8.96974e-06	0	0	0	0	0	0	0	0	0
Desulfofaba	4.55697e-05	3.17665e-05	0	1.73711e-05	0	5.3595e-06	0	0	0	0	0	0
Marvinbryantia	0	3.17665e-05	8.96974e-06	8.68555e-06	2.86587e-05	2.1438e-05	0	0	0	0	0	0
Nitratireductor	9.11394e-05	0	0	2.89518e-06	0	5.3595e-06	0	0	0	0	0	0
Bryobacter	0	3.17665e-05	1.79395e-05	3.47422e-05	9.5529e-06	5.3595e-06	0	0	0	0	0	0
Tardiphaga	4.55697e-05	3.17665e-05	0	2.89518e-06	1.91058e-05	0	0	0	0	0	0	0
Candidatus Tokpelaia	0	3.17665e-05	2.69092e-05	0	1.91058e-05	2.1438e-05	0	0	0	0	0	0
Inmirania	0	3.17665e-05	2.69092e-05	2.02663e-05	9.5529e-06	1.0719e-05	0	0	0	0	0	0
Candidatus Methylopumilus	4.55697e-05	3.17665e-05	0	5.79037e-06	0	1.60785e-05	0	0	0	0	0	0
Ilumatobacteraceae__uc	4.55697e-05	0	0	8.68555e-06	2.86587e-05	1.60785e-05	0	0	0	0	0	0
Haloechinothrix	0	3.17665e-05	1.79395e-05	8.68555e-06	1.91058e-05	2.1438e-05	0	0	0	0	0	0
Candidatus Rokubacteria__uc	0	6.3533e-05	1.79395e-05	1.73711e-05	0	0	0	0	0	0	0	0
Seonamhaeicola	4.55697e-05	3.17665e-05	8.96974e-06	2.89518e-06	9.5529e-06	0	0	0	0	0	0	0
Halomonadaceae__na	4.55697e-05	0	1.79395e-05	2.89518e-06	0	3.2157e-05	0	0	0	0	0	0
Reticulomyxa	0	0	0	9.84363e-05	0	0	0	0	0	0	0	0
Cetobacterium	0	0	8.96974e-06	6.07989e-05	2.86587e-05	0	0	0	0	0	0	0
Sphaerospermopsis	0	0	8.96974e-06	8.39604e-05	0	5.3595e-06	0	0	0	0	0	0
Roseimicrobium	0	6.3533e-05	0	3.47422e-05	0	0	0	0	0	0	0	0
Proteiniborus	0	6.3533e-05	0	5.79037e-06	2.86587e-05	0	0	0	0	0	0	0
Pseudolabrys	0	6.3533e-05	0	8.68555e-06	9.5529e-06	1.60785e-05	0	0	0	0	0	0
Teredinibacter	0	0	7.17579e-05	5.79037e-06	9.5529e-06	1.0719e-05	0	0	0	0	0	0
Nitrospira__na	4.55697e-05	0	8.96974e-06	1.73711e-05	9.5529e-06	1.60785e-05	0	0	0	0	0	0
Oceanospirillales__uc	0	3.17665e-05	0	1.44759e-05	1.91058e-05	3.2157e-05	0	0	0	0	0	0
Saccharicrinis	0	3.17665e-05	0	8.68555e-06	1.91058e-05	3.75165e-05	0	0	0	0	0	0
Bipolaris	9.11394e-05	0	0	5.79037e-06	0	0	0	0	0	0	0	0
Cucumibacter	9.11394e-05	0	0	5.79037e-06	0	0	0	0	0	0	0	0
Cystobacter	9.11394e-05	0	0	5.79037e-06	0	0	0	0	0	0	0	0
Candidatus Sulfopaludibacter	4.55697e-05	3.17665e-05	0	8.68555e-06	0	1.0719e-05	0	0	0	0	0	0
Candidatus Thermofonsia__na	4.55697e-05	3.17665e-05	0	8.68555e-06	0	1.0719e-05	0	0	0	0	0	0
Sulfuritortus	0	0	1.79395e-05	1.44759e-05	0	6.4314e-05	0	0	0	0	0	0
Oceaniovalibus	9.11394e-05	0	0	0	0	5.3595e-06	0	0	0	0	0	0
Paraclostridium	9.11394e-05	0	0	0	0	5.3595e-06	0	0	0	0	0	0
Thalassolituus	9.11394e-05	0	0	0	0	5.3595e-06	0	0	0	0	0	0
Thermosynechococcus	9.11394e-05	0	0	0	0	5.3595e-06	0	0	0	0	0	0
Anaplasma	4.55697e-05	3.17665e-05	0	0	1.91058e-05	0	0	0	0	0	0	0
Zoogloeaceae__na	0	0	5.38184e-05	1.15807e-05	9.5529e-06	2.1438e-05	0	0	0	0	0	0
Sedimentibacter	4.55697e-05	0	0	5.79037e-06	2.86587e-05	1.60785e-05	0	0	0	0	0	0
Arcticibacter	0	6.3533e-05	0	1.73711e-05	9.5529e-06	5.3595e-06	0	0	0	0	0	0
Anaeroplasma	0	9.52995e-05	0	0	0	0	0	0	0	0	0	0
Ap22virus	0	9.52995e-05	0	0	0	0	0	0	0	0	0	0
Ceratocystis	0	9.52995e-05	0	0	0	0	0	0	0	0	0	0
Chlamydomonas	0	9.52995e-05	0	0	0	0	0	0	0	0	0	0
Leotiomycetes__uc	0	9.52995e-05	0	0	0	0	0	0	0	0	0	0
Phanerochaete	0	9.52995e-05	0	0	0	0	0	0	0	0	0	0
Salisaeta	0	9.52995e-05	0	0	0	0	0	0	0	0	0	0
Violaceomyces	0	9.52995e-05	0	0	0	0	0	0	0	0	0	0
Pygmaiobacter	4.55697e-05	0	8.96974e-06	2.02663e-05	9.5529e-06	1.0719e-05	0	0	0	0	0	0
Candidatus Falkowbacteria__na	0	0	8.96974e-06	3.47422e-05	1.91058e-05	3.2157e-05	0	0	0	0	0	0
Thiohalobacter	0	0	5.38184e-05	5.79037e-06	1.91058e-05	1.60785e-05	0	0	0	0	0	0
Halanaerobium	4.55697e-05	0	8.96974e-06	1.44759e-05	9.5529e-06	1.60785e-05	0	0	0	0	0	0
Dolichospermum	0	3.17665e-05	0	5.21133e-05	0	1.0719e-05	0	0	0	0	0	0
Vibrionales__na	0	3.17665e-05	6.27882e-05	0	0	0	0	0	0	0	0	0
Salegentibacter	0	6.3533e-05	0	1.15807e-05	1.91058e-05	0	0	0	0	0	0	0
Desulfallas	0	3.17665e-05	8.96974e-06	2.89518e-05	1.91058e-05	5.3595e-06	0	0	0	0	0	0
Cosenzaea	9.11394e-05	0	0	2.89518e-06	0	0	0	0	0	0	0	0
Mastadenovirus	9.11394e-05	0	0	2.89518e-06	0	0	0	0	0	0	0	0
Streptosporangiaceae__na	0	0	8.96974e-06	2.89518e-06	7.64232e-05	5.3595e-06	0	0	0	0	0	0
Marinifilaceae__uc	0	0	0	6.36941e-05	1.91058e-05	1.0719e-05	0	0	0	0	0	0
Paenalcaligenes	4.55697e-05	3.17665e-05	0	0	0	1.60785e-05	0	0	0	0	0	0
Echinicola	4.55697e-05	0	8.96974e-06	1.15807e-05	0	2.67975e-05	0	0	0	0	0	0
Chrysosporum	0	0	0	9.26459e-05	0	0	0	0	0	0	0	0
Nostocales__na	0	3.17665e-05	0	6.07989e-05	0	0	0	0	0	0	0	0
Armatimonadetes__uc	0	3.17665e-05	1.79395e-05	8.68555e-06	2.86587e-05	5.3595e-06	0	0	0	0	0	0
Euzebya	4.55697e-05	3.17665e-05	0	0	9.5529e-06	5.3595e-06	0	0	0	0	0	0
Endocarpon	4.55697e-05	3.17665e-05	8.96974e-06	0	0	5.3595e-06	0	0	0	0	0	0
Nioella	0	6.3533e-05	8.96974e-06	0	1.91058e-05	0	0	0	0	0	0	0
Synergistales__na	4.55697e-05	0	0	0	1.91058e-05	2.67975e-05	0	0	0	0	0	0
Candidatus Aegiribacteria	4.55697e-05	0	8.96974e-06	2.89518e-06	2.86587e-05	5.3595e-06	0	0	0	0	0	0
Spirulina	4.55697e-05	3.17665e-05	0	8.68555e-06	0	5.3595e-06	0	0	0	0	0	0
Hafnia	4.55697e-05	0	1.79395e-05	1.15807e-05	0	1.60785e-05	0	0	0	0	0	0
Sunxiuqinia	0	3.17665e-05	0	5.79037e-06	0	5.3595e-05	0	0	0	0	0	0
Bocaparvovirus	9.11394e-05	0	0	0	0	0	0	0	0	0	0	0
Candidatus Nitrosotenuis	9.11394e-05	0	0	0	0	0	0	0	0	0	0	0
Chlorellaceae__uc	9.11394e-05	0	0	0	0	0	0	0	0	0	0	0
Coraliomargarita	9.11394e-05	0	0	0	0	0	0	0	0	0	0	0
Crenarchaeota__na	9.11394e-05	0	0	0	0	0	0	0	0	0	0	0
Erwiniaceae__na	9.11394e-05	0	0	0	0	0	0	0	0	0	0	0
Gaetbulibacter	9.11394e-05	0	0	0	0	0	0	0	0	0	0	0
Halogeometricum	9.11394e-05	0	0	0	0	0	0	0	0	0	0	0
Haloterrigena	9.11394e-05	0	0	0	0	0	0	0	0	0	0	0
Kockovaella	9.11394e-05	0	0	0	0	0	0	0	0	0	0	0
Microdochium	9.11394e-05	0	0	0	0	0	0	0	0	0	0	0
Pythium	9.11394e-05	0	0	0	0	0	0	0	0	0	0	0
Silvibacterium	9.11394e-05	0	0	0	0	0	0	0	0	0	0	0
Tetzosporium	9.11394e-05	0	0	0	0	0	0	0	0	0	0	0
Valsa	9.11394e-05	0	0	0	0	0	0	0	0	0	0	0
Olivibacter	0	6.3533e-05	1.79395e-05	0	9.5529e-06	0	0	0	0	0	0	0
Salinimicrobium	4.55697e-05	0	8.96974e-06	1.73711e-05	1.91058e-05	0	0	0	0	0	0	0
Antricoccus	0	3.17665e-05	1.79395e-05	2.89518e-06	3.82116e-05	0	0	0	0	0	0	0
Desulfatirhabdium	0	3.17665e-05	0	5.79037e-06	4.77645e-05	5.3595e-06	0	0	0	0	0	0
Ignavibacteria__uc	0	3.17665e-05	8.96974e-06	3.47422e-05	9.5529e-06	5.3595e-06	0	0	0	0	0	0
Catenuloplanes	0	0	8.96974e-06	8.68555e-06	1.91058e-05	5.3595e-05	0	0	0	0	0	0
Methylovorus	0	3.17665e-05	1.79395e-05	2.89518e-06	0	3.75165e-05	0	0	0	0	0	0
Elusimicrobium	0	3.17665e-05	8.96974e-06	4.92181e-05	0	0	0	0	0	0	0	0
Candidatus Magasanikbacteria__na	0	3.17665e-05	8.96974e-06	1.15807e-05	0	3.75165e-05	0	0	0	0	0	0
Giesbergeria	0	3.17665e-05	1.79395e-05	8.68555e-06	9.5529e-06	2.1438e-05	0	0	0	0	0	0
Winogradskyella	0	0	2.69092e-05	4.6323e-05	0	1.60785e-05	0	0	0	0	0	0
Imtechella	0	3.17665e-05	2.69092e-05	1.44759e-05	0	1.60785e-05	0	0	0	0	0	0
Candidatus Solibacter	0	6.3533e-05	8.96974e-06	5.79037e-06	0	1.0719e-05	0	0	0	0	0	0
Methylomagnum	0	6.3533e-05	8.96974e-06	5.79037e-06	0	1.0719e-05	0	0	0	0	0	0
Candidatus Fukatsuia	4.55697e-05	0	1.79395e-05	1.44759e-05	0	1.0719e-05	0	0	0	0	0	0
Lachnobacterium	4.55697e-05	0	1.79395e-05	1.44759e-05	0	1.0719e-05	0	0	0	0	0	0
Nitrosopumilales__na	0	0	0	2.89518e-06	0	8.57519e-05	0	0	0	0	0	0
Emergencia	4.55697e-05	0	8.96974e-06	1.44759e-05	1.91058e-05	0	0	0	0	0	0	0
Neofamilia	4.55697e-05	3.17665e-05	0	0	0	1.0719e-05	0	0	0	0	0	0
Rhodopirellula	0	3.17665e-05	1.79395e-05	2.89518e-06	1.91058e-05	1.60785e-05	0	0	0	0	0	0
Magnetococcus	4.55697e-05	0	8.96974e-06	8.68555e-06	1.91058e-05	5.3595e-06	0	0	0	0	0	0
Catalinimonas	0	3.17665e-05	2.69092e-05	8.68555e-06	9.5529e-06	1.0719e-05	0	0	0	0	0	0
Dielma	0	6.3533e-05	0	1.44759e-05	9.5529e-06	0	0	0	0	0	0	0
Heliobacterium	0	3.17665e-05	0	2.89518e-05	0	2.67975e-05	0	0	0	0	0	0
Herpetosiphon	0	0	0	7.23796e-05	9.5529e-06	5.3595e-06	0	0	0	0	0	0
Xanthobacteraceae__uc	0	3.17665e-05	0	2.02663e-05	1.91058e-05	1.60785e-05	0	0	0	0	0	0
Rhodoblastus	0	3.17665e-05	2.69092e-05	2.89518e-06	9.5529e-06	1.60785e-05	0	0	0	0	0	0
Moellerella	0	3.17665e-05	2.69092e-05	2.31615e-05	0	5.3595e-06	0	0	0	0	0	0
Prolixibacter	0	3.17665e-05	8.96974e-06	2.60567e-05	9.5529e-06	1.0719e-05	0	0	0	0	0	0
Chondromyces	4.55697e-05	3.17665e-05	0	0	9.5529e-06	0	0	0	0	0	0	0
Terrimonas	4.55697e-05	0	0	2.89518e-06	3.82116e-05	0	0	0	0	0	0	0
Prosthecomicrobium	4.55697e-05	3.17665e-05	8.96974e-06	0	0	0	0	0	0	0	0	0
Thermomonosporaceae__uc	4.55697e-05	0	8.96974e-06	2.89518e-06	2.86587e-05	0	0	0	0	0	0	0
Limnobacter	0	3.17665e-05	2.69092e-05	2.89518e-06	1.91058e-05	5.3595e-06	0	0	0	0	0	0
Bacteriovorax	4.55697e-05	3.17665e-05	0	8.68555e-06	0	0	0	0	0	0	0	0
Yonghaparkia	0	3.17665e-05	0	1.44759e-05	2.86587e-05	1.0719e-05	0	0	0	0	0	0
Agitococcus	0	0	2.69092e-05	1.15807e-05	9.5529e-06	3.75165e-05	0	0	0	0	0	0
Coprothermobacter	0	0	4.48487e-05	0	1.91058e-05	2.1438e-05	0	0	0	0	0	0
Flagellimonas	0	3.17665e-05	1.79395e-05	5.79037e-06	1.91058e-05	1.0719e-05	0	0	0	0	0	0
Oceanicoccus	0	6.3533e-05	0	0	0	2.1438e-05	0	0	0	0	0	0
Thiomicrorhabdus	0	0	1.79395e-05	1.44759e-05	9.5529e-06	4.2876e-05	0	0	0	0	0	0
Andreesenia	0	0	8.96974e-06	1.73711e-05	4.77645e-05	1.0719e-05	0	0	0	0	0	0
Nitrospirae__uc	0	3.17665e-05	8.96974e-06	1.15807e-05	0	3.2157e-05	0	0	0	0	0	0
Geoalkalibacter	0	0	8.96974e-06	3.76374e-05	0	3.75165e-05	0	0	0	0	0	0
Petroclostridium	4.55697e-05	0	0	2.31615e-05	9.5529e-06	5.3595e-06	0	0	0	0	0	0
Mobilibacterium	4.55697e-05	0	2.69092e-05	5.79037e-06	0	5.3595e-06	0	0	0	0	0	0
Desulfonatronovibrio	0	6.3533e-05	8.96974e-06	0	0	1.0719e-05	0	0	0	0	0	0
Diaminobutyricimonas	0	6.3533e-05	8.96974e-06	0	0	1.0719e-05	0	0	0	0	0	0
Thorsellia	4.55697e-05	0	0	1.73711e-05	9.5529e-06	1.0719e-05	0	0	0	0	0	0
Pseudarcicella	4.55697e-05	0	0	1.15807e-05	9.5529e-06	1.60785e-05	0	0	0	0	0	0
Fontimonas	0	6.3533e-05	0	2.89518e-06	0	1.60785e-05	0	0	0	0	0	0
Jiangellaceae__uc	0	0	5.38184e-05	0	2.86587e-05	0	0	0	0	0	0	0
Sutterellaceae__uc	0	0	2.69092e-05	2.02663e-05	1.91058e-05	1.60785e-05	0	0	0	0	0	0
Salimicrobium	4.55697e-05	0	8.96974e-06	8.68555e-06	1.91058e-05	0	0	0	0	0	0	0
Marispirochaeta	0	0	2.69092e-05	2.31615e-05	0	3.2157e-05	0	0	0	0	0	0
Desemzia	4.55697e-05	0	2.69092e-05	0	9.5529e-06	0	0	0	0	0	0	0
Melissococcus	4.55697e-05	0	2.69092e-05	0	9.5529e-06	0	0	0	0	0	0	0
Amantichitinum	0	0	1.79395e-05	1.15807e-05	9.5529e-06	4.2876e-05	0	0	0	0	0	0
Renibacterium	0	0	4.48487e-05	2.89518e-06	2.86587e-05	5.3595e-06	0	0	0	0	0	0
Mobilisporobacter	0	3.17665e-05	0	2.31615e-05	0	2.67975e-05	0	0	0	0	0	0
Thioflavicoccus	0	3.17665e-05	0	1.44759e-05	1.91058e-05	1.60785e-05	0	0	0	0	0	0
Chlorobi__na	0	0	1.79395e-05	1.44759e-05	3.82116e-05	1.0719e-05	0	0	0	0	0	0
Desulfatitalea	0	3.17665e-05	0	1.73711e-05	0	3.2157e-05	0	0	0	0	0	0
Desulfosarcina	0	0	2.69092e-05	0	3.82116e-05	1.60785e-05	0	0	0	0	0	0
Candidatus Levybacteria__na	0	6.3533e-05	8.96974e-06	8.68555e-06	0	0	0	0	0	0	0	0
Paludisphaera	0	6.3533e-05	0	1.73711e-05	0	0	0	0	0	0	0	0
Nitrosomonadaceae__uc	0	0	1.79395e-05	1.15807e-05	1.91058e-05	3.2157e-05	0	0	0	0	0	0
Parvibacter	4.55697e-05	0	0	2.02663e-05	9.5529e-06	5.3595e-06	0	0	0	0	0	0
Mariprofundus	4.55697e-05	0	2.69092e-05	2.89518e-06	0	5.3595e-06	0	0	0	0	0	0
Candidatus Methylomirabilis	0	0	1.79395e-05	0	5.73174e-05	5.3595e-06	0	0	0	0	0	0
Catellatospora	0	0	1.79395e-05	0	5.73174e-05	5.3595e-06	0	0	0	0	0	0
Candidatus Thiosymbion	0	3.17665e-05	0	5.79037e-06	0	4.2876e-05	0	0	0	0	0	0
Anaerorhabdus	4.55697e-05	3.17665e-05	0	2.89518e-06	0	0	0	0	0	0	0	0
Schizopora	4.55697e-05	3.17665e-05	0	2.89518e-06	0	0	0	0	0	0	0	0
candidate division WWE3__uc	0	3.17665e-05	0	1.73711e-05	9.5529e-06	2.1438e-05	0	0	0	0	0	0
Tumebacillus	0	3.17665e-05	8.96974e-06	2.02663e-05	1.91058e-05	0	0	0	0	0	0	0
Desulfobulbaceae__na	0	0	1.79395e-05	1.73711e-05	2.86587e-05	1.60785e-05	0	0	0	0	0	0
Pacificimonas	0	6.3533e-05	0	5.79037e-06	0	1.0719e-05	0	0	0	0	0	0
Phaeomoniella	0	6.3533e-05	0	0	0	1.60785e-05	0	0	0	0	0	0
Toxoplasma	0	6.3533e-05	0	0	0	1.60785e-05	0	0	0	0	0	0
Mangrovibacterium	0	0	4.48487e-05	1.44759e-05	9.5529e-06	1.0719e-05	0	0	0	0	0	0
Brumimicrobium	4.55697e-05	0	0	2.31615e-05	0	1.0719e-05	0	0	0	0	0	0
Caloramator	0	0	8.96974e-06	2.02663e-05	2.86587e-05	2.1438e-05	0	0	0	0	0	0
Hydromonas	0	3.17665e-05	8.96974e-06	8.68555e-06	1.91058e-05	1.0719e-05	0	0	0	0	0	0
Monoglobus	0	0	4.48487e-05	1.44759e-05	1.91058e-05	0	0	0	0	0	0	0
Methanoculleus	4.55697e-05	0	1.79395e-05	0	9.5529e-06	5.3595e-06	0	0	0	0	0	0
Hartmannibacter	4.55697e-05	0	2.69092e-05	5.79037e-06	0	0	0	0	0	0	0	0
Haloglycomyces	0	0	3.5879e-05	2.89518e-06	2.86587e-05	1.0719e-05	0	0	0	0	0	0
Thermostaphylospora	0	0	3.5879e-05	2.60567e-05	0	1.60785e-05	0	0	0	0	0	0
Acuticoccus	0	0	8.96974e-06	2.60567e-05	0	4.2876e-05	0	0	0	0	0	0
Fictibacillus	0	6.3533e-05	8.96974e-06	0	0	5.3595e-06	0	0	0	0	0	0
Ohtaekwangia	4.55697e-05	0	0	1.73711e-05	9.5529e-06	5.3595e-06	0	0	0	0	0	0
Asanoa	0	0	4.48487e-05	2.89518e-06	1.91058e-05	1.0719e-05	0	0	0	0	0	0
Aeribacillus	4.55697e-05	3.17665e-05	0	0	0	0	0	0	0	0	0	0
Beijerinckia	4.55697e-05	3.17665e-05	0	0	0	0	0	0	0	0	0	0
Candidatus Jorgensenbacteria__uc	4.55697e-05	3.17665e-05	0	0	0	0	0	0	0	0	0	0
G4microvirus	4.55697e-05	3.17665e-05	0	0	0	0	0	0	0	0	0	0
Holosporales__na	4.55697e-05	3.17665e-05	0	0	0	0	0	0	0	0	0	0
Neonectria	4.55697e-05	3.17665e-05	0	0	0	0	0	0	0	0	0	0
Roseolovirus	4.55697e-05	3.17665e-05	0	0	0	0	0	0	0	0	0	0
Thalassobium	4.55697e-05	3.17665e-05	0	0	0	0	0	0	0	0	0	0
Wickerhamomyces	4.55697e-05	3.17665e-05	0	0	0	0	0	0	0	0	0	0
Oxalobacteraceae__na	0	0	2.69092e-05	8.68555e-06	9.5529e-06	3.2157e-05	0	0	0	0	0	0
Bifidobacteriaceae__na	4.55697e-05	0	8.96974e-06	1.73711e-05	0	5.3595e-06	0	0	0	0	0	0
Thermincola	0	0	3.5879e-05	1.44759e-05	0	2.67975e-05	0	0	0	0	0	0
Bogoriellaceae__uc	0	3.17665e-05	1.79395e-05	2.89518e-06	1.91058e-05	5.3595e-06	0	0	0	0	0	0
Ectothiorhodospiraceae__uc	0	0	2.69092e-05	2.89518e-06	9.5529e-06	3.75165e-05	0	0	0	0	0	0
Nitrospinae__na	0	3.17665e-05	0	8.68555e-06	9.5529e-06	2.67975e-05	0	0	0	0	0	0
Thalassobius	4.55697e-05	0	8.96974e-06	2.89518e-06	1.91058e-05	0	0	0	0	0	0	0
Ketobacter	0	0	8.96974e-06	1.73711e-05	2.86587e-05	2.1438e-05	0	0	0	0	0	0
Skermania	0	3.17665e-05	8.96974e-06	5.79037e-06	1.91058e-05	1.0719e-05	0	0	0	0	0	0
Zetaproteobacteria__uc	0	0	8.96974e-06	2.02663e-05	9.5529e-06	3.75165e-05	0	0	0	0	0	0
Desulfofundulus	0	0	8.96974e-06	8.68555e-06	4.77645e-05	1.0719e-05	0	0	0	0	0	0
Verrucomicrobiales__na	0	6.3533e-05	0	2.89518e-06	9.5529e-06	0	0	0	0	0	0	0
Mordavella	0	3.17665e-05	8.96974e-06	2.02663e-05	9.5529e-06	5.3595e-06	0	0	0	0	0	0
Aurantimonas	0	6.3533e-05	8.96974e-06	2.89518e-06	0	0	0	0	0	0	0	0
Leadbetterella	0	6.3533e-05	8.96974e-06	2.89518e-06	0	0	0	0	0	0	0	0
Shewanellaceae__uc	0	6.3533e-05	8.96974e-06	2.89518e-06	0	0	0	0	0	0	0	0
Halioglobus	0	3.17665e-05	1.79395e-05	2.02663e-05	0	5.3595e-06	0	0	0	0	0	0
Marinovum	0	3.17665e-05	0	2.89518e-06	1.91058e-05	2.1438e-05	0	0	0	0	0	0
Methylohalobius	0	3.17665e-05	2.69092e-05	5.79037e-06	0	1.0719e-05	0	0	0	0	0	0
Cutaneotrichosporon	0	6.3533e-05	0	1.15807e-05	0	0	0	0	0	0	0	0
Crocinitomicaceae__na	0	0	1.79395e-05	1.73711e-05	2.86587e-05	1.0719e-05	0	0	0	0	0	0
Yoonia	4.55697e-05	0	1.79395e-05	5.79037e-06	0	5.3595e-06	0	0	0	0	0	0
Tuberibacillus	0	0	0	2.89518e-06	2.86587e-05	4.2876e-05	0	0	0	0	0	0
Thermoflexibacter	4.55697e-05	0	8.96974e-06	1.44759e-05	0	5.3595e-06	0	0	0	0	0	0
Acidithrix	4.55697e-05	0	1.79395e-05	0	0	1.0719e-05	0	0	0	0	0	0
Anaerophaga	0	3.17665e-05	2.69092e-05	5.79037e-06	9.5529e-06	0	0	0	0	0	0	0
Rhodomicrobium	0	0	8.96974e-06	0	3.82116e-05	2.67975e-05	0	0	0	0	0	0
Acidaminococcaceae__uc	0	3.17665e-05	8.96974e-06	1.15807e-05	0	2.1438e-05	0	0	0	0	0	0
Caldicoprobacter	0	3.17665e-05	0	1.73711e-05	1.91058e-05	5.3595e-06	0	0	0	0	0	0
Grimontia	0	0	8.96974e-06	3.47422e-05	1.91058e-05	1.0719e-05	0	0	0	0	0	0
Rubeoparvulum	0	3.17665e-05	1.79395e-05	8.68555e-06	9.5529e-06	5.3595e-06	0	0	0	0	0	0
Terasakiispira	0	0	5.38184e-05	8.68555e-06	0	1.0719e-05	0	0	0	0	0	0
Persicobacter	0	3.17665e-05	2.69092e-05	1.44759e-05	0	0	0	0	0	0	0	0
Gottschalkia	0	0	8.96974e-06	2.89518e-05	1.91058e-05	1.60785e-05	0	0	0	0	0	0
Morganella	0	3.17665e-05	8.96974e-06	1.73711e-05	9.5529e-06	5.3595e-06	0	0	0	0	0	0
Orbaceae__uc	0	3.17665e-05	8.96974e-06	1.73711e-05	9.5529e-06	5.3595e-06	0	0	0	0	0	0
Glaciihabitans	0	0	5.38184e-05	0	1.91058e-05	0	0	0	0	0	0	0
Streptoalloteichus	0	0	1.79395e-05	5.79037e-06	3.82116e-05	1.0719e-05	0	0	0	0	0	0
Candidatus Protochlamydia	0	6.3533e-05	8.96974e-06	0	0	0	0	0	0	0	0	0
Falsibacillus	0	6.3533e-05	8.96974e-06	0	0	0	0	0	0	0	0	0
Verrucosispora	4.55697e-05	0	8.96974e-06	2.89518e-06	9.5529e-06	5.3595e-06	0	0	0	0	0	0
Kordiimonas	0	3.17665e-05	0	0	1.91058e-05	2.1438e-05	0	0	0	0	0	0
Hugenholtzia	0	0	1.79395e-05	2.02663e-05	2.86587e-05	5.3595e-06	0	0	0	0	0	0
Candidatus Yanofskybacteria__na	0	6.3533e-05	0	8.68555e-06	0	0	0	0	0	0	0	0
Cp1virus	0	6.3533e-05	0	8.68555e-06	0	0	0	0	0	0	0	0
Hanstruepera	0	6.3533e-05	0	8.68555e-06	0	0	0	0	0	0	0	0
Methanothrix	0	0	4.48487e-05	2.89518e-06	1.91058e-05	5.3595e-06	0	0	0	0	0	0
Candidatus Marinimicrobia__na	0	3.17665e-05	0	1.44759e-05	9.5529e-06	1.60785e-05	0	0	0	0	0	0
Candidatus Riesia	0	6.3533e-05	0	2.89518e-06	0	5.3595e-06	0	0	0	0	0	0
Halolactibacillus	0	6.3533e-05	0	2.89518e-06	0	5.3595e-06	0	0	0	0	0	0
Prochlorococcus	0	0	0	1.73711e-05	3.82116e-05	1.60785e-05	0	0	0	0	0	0
Sinobacteraceae__uc	0	0	0	1.73711e-05	3.82116e-05	1.60785e-05	0	0	0	0	0	0
Candidatus Uhrbacteria__uc	0	0	0	3.76374e-05	2.86587e-05	5.3595e-06	0	0	0	0	0	0
Anabaenopsis	4.55697e-05	0	0	2.60567e-05	0	0	0	0	0	0	0	0
Phormidium	4.55697e-05	0	0	2.60567e-05	0	0	0	0	0	0	0	0
Marivirga	0	3.17665e-05	1.79395e-05	5.79037e-06	0	1.60785e-05	0	0	0	0	0	0
Gillisia	4.55697e-05	0	8.96974e-06	1.15807e-05	0	5.3595e-06	0	0	0	0	0	0
Halieaceae__na	4.55697e-05	0	8.96974e-06	1.15807e-05	0	5.3595e-06	0	0	0	0	0	0
Brackiella	0	0	3.5879e-05	8.68555e-06	0	2.67975e-05	0	0	0	0	0	0
Aurantimicrobium	0	0	3.5879e-05	2.02663e-05	9.5529e-06	5.3595e-06	0	0	0	0	0	0
Candidatus Nealsonbacteria__na	0	3.17665e-05	0	2.89518e-06	9.5529e-06	2.67975e-05	0	0	0	0	0	0
Candidatus Liptonbacteria__na	0	0	8.96974e-06	1.15807e-05	2.86587e-05	2.1438e-05	0	0	0	0	0	0
Methylacidiphilum	0	0	1.79395e-05	1.73711e-05	1.91058e-05	1.60785e-05	0	0	0	0	0	0
Anaerolineae__na	0	0	0	2.02663e-05	2.86587e-05	2.1438e-05	0	0	0	0	0	0
Umezawaea	0	0	3.5879e-05	0	2.86587e-05	5.3595e-06	0	0	0	0	0	0
Candidatus Woesearchaeota__na	4.55697e-05	0	8.96974e-06	5.79037e-06	9.5529e-06	0	0	0	0	0	0	0
Silanimonas	0	3.17665e-05	2.69092e-05	5.79037e-06	0	5.3595e-06	0	0	0	0	0	0
Alkalitalea	0	0	4.48487e-05	8.68555e-06	0	1.60785e-05	0	0	0	0	0	0
Thermoleophilum	4.55697e-05	0	8.96974e-06	0	9.5529e-06	5.3595e-06	0	0	0	0	0	0
Gelatoporia	0	6.3533e-05	0	5.79037e-06	0	0	0	0	0	0	0	0
Motilimonas	0	6.3533e-05	0	5.79037e-06	0	0	0	0	0	0	0	0
Parachlamydiaceae__uc	0	6.3533e-05	0	5.79037e-06	0	0	0	0	0	0	0	0
Tenericutes__na	0	3.17665e-05	8.96974e-06	2.31615e-05	0	5.3595e-06	0	0	0	0	0	0
Cyclobacterium	0	3.17665e-05	1.79395e-05	8.68555e-06	0	1.0719e-05	0	0	0	0	0	0
Prolixibacteraceae__na	4.55697e-05	0	8.96974e-06	1.44759e-05	0	0	0	0	0	0	0	0
Limimaricola	0	6.3533e-05	0	0	0	5.3595e-06	0	0	0	0	0	0
Nisaea	0	6.3533e-05	0	0	0	5.3595e-06	0	0	0	0	0	0
Babesia	0	3.17665e-05	0	2.89518e-06	2.86587e-05	5.3595e-06	0	0	0	0	0	0
Jishengella	4.55697e-05	0	8.96974e-06	8.68555e-06	0	5.3595e-06	0	0	0	0	0	0
Phaeobacter	4.55697e-05	0	8.96974e-06	8.68555e-06	0	5.3595e-06	0	0	0	0	0	0
Xinfangfangia	4.55697e-05	0	0	1.15807e-05	0	1.0719e-05	0	0	0	0	0	0
Nonlabens	0	0	8.96974e-06	4.92181e-05	9.5529e-06	0	0	0	0	0	0	0
Aquimarina	0	0	1.79395e-05	3.47422e-05	9.5529e-06	5.3595e-06	0	0	0	0	0	0
Opitutaceae__na	0	0	1.79395e-05	3.47422e-05	9.5529e-06	5.3595e-06	0	0	0	0	0	0
Np1virus	0	0	5.38184e-05	2.89518e-06	0	1.0719e-05	0	0	0	0	0	0
Tistlia	0	0	1.79395e-05	5.79037e-06	3.82116e-05	5.3595e-06	0	0	0	0	0	0
Candidatus Peregrinibacteria__na	0	3.17665e-05	8.96974e-06	1.15807e-05	9.5529e-06	5.3595e-06	0	0	0	0	0	0
Coxiellaceae__na	0	0	1.79395e-05	8.68555e-06	1.91058e-05	2.1438e-05	0	0	0	0	0	0
Halobacteriovorax	0	0	1.79395e-05	0	3.82116e-05	1.0719e-05	0	0	0	0	0	0
Acetitomaculum	0	3.17665e-05	0	1.44759e-05	9.5529e-06	1.0719e-05	0	0	0	0	0	0
candidate division WPS-2__na	0	6.3533e-05	0	2.89518e-06	0	0	0	0	0	0	0	0
Candidatus Nitrosocosmicus	0	6.3533e-05	0	2.89518e-06	0	0	0	0	0	0	0	0
Marinilactibacillus	0	6.3533e-05	0	2.89518e-06	0	0	0	0	0	0	0	0
Orthopoxvirus	0	6.3533e-05	0	2.89518e-06	0	0	0	0	0	0	0	0
Pararhodobacter	0	6.3533e-05	0	2.89518e-06	0	0	0	0	0	0	0	0
[truncated: 1,280 more rows]

## Sheet: Sup. Table 2
Supplementary Table 2. Differentially represented species after Fluoride treatment in CA patients
species	p.value	adjusted p.value	Baseline (%)	Fluoride (%)	Fold Change	Fluoride treatment
Actinomyces bowdenii	0.0428668	0.0936719	0.00608133	0.00662347	1.08915	Over-represented
Actinomyces gaoshouyii	0.0197636	0.0518244	0.00117609	0.00244908	2.08239	Over-represented
Actinomyces massiliensis	0.000563286	0.00295412	2.1886	3.21084	1.46708	Over-represented
Actinomyces naeslundii	0.000813571	0.00408516	2.31765	2.26617	-1.02272	Under-represented
Actinomyces ruminicola	0.0108312	0.0323566	0.00611308	0.00993538	1.62527	Over-represented
Actinomycetaceae bacterium	0.0278232	0.0684601	0.039835	0.0855959	2.14876	Over-represented
Aggregatibacter segnis	0.00536003	0.0183328	0.0768127	0.119668	1.55792	Over-represented
Aggregatibacter sp.	0.00379111	0.0139797	0.180579	0.314521	1.74174	Over-represented
Aggregatibacter__uc	0.0351479	0.0797923	0.230525	0.33784	1.46552	Over-represented
Bacilli__uc	1.82375e-06	3.31081e-05	0.0402075	0.00973325	-4.13094	Under-represented
Bacteria__uc	0.00832877	0.0255272	1.88178	0.981183	-1.91786	Under-represented
Bacteroidales__uc	0.00208418	0.00894302	0.129513	0.207962	1.60573	Over-represented
Bacteroidetes__uc	0.024817	0.0623066	0.054866	0.0700932	1.27753	Over-represented
Betaproteobacteria__uc	0.00364177	0.0136422	0.0195013	0.030414	1.55959	Over-represented
Campylobacter gracilis	0.000285211	0.00160729	0.191434	0.323948	1.69222	Over-represented
Campylobacter rectus	0.0107991	0.0323566	0.0208808	0.0262115	1.25529	Over-represented
Campylobacter showae	0.000229926	0.00135656	0.0821333	0.127552	1.55298	Over-represented
Campylobacter sp.	0.000139995	0.000917743	0.173971	0.292746	1.68273	Over-represented
Campylobacter__uc	8.23907e-06	0.000129628	0.368699	0.641467	1.73981	Over-represented
Candidatus Saccharibacteria__uc	0.0332003	0.077577	0.0210784	0.0130535	-1.61477	Under-represented
Capnocytophaga haemolytica	0.00720459	0.0229768	0.02486	0.0789503	3.1758	Over-represented
Cardiobacteriaceae__uc	5.04606e-05	0.000517769	0.00314786	0.00738184	2.34504	Over-represented
Cardiobacterium hominis	0.00273865	0.0110998	0.66153	0.858927	1.29839	Over-represented
Cardiobacterium sp.	0.000112828	0.000910313	0.348245	0.591689	1.69906	Over-represented
Cardiobacterium valvarum	0.00091819	0.00451444	0.0996731	0.177215	1.77796	Over-represented
Cardiobacterium__uc	0.00013801	0.000917743	0.429198	0.648892	1.51187	Over-represented
Centipeda periodontii	0.0281835	0.0684601	0.0665578	0.124106	1.86463	Over-represented
Chryseobacterium__uc	7.47533e-08	8.82089e-06	0.178385	0.0813436	-2.19299	Under-represented
Clostridiales__uc	0.00144269	0.00642407	0.0219247	0.00542441	-4.04187	Under-represented
Corynebacteriales__uc	0.00355011	0.0135133	0.00991799	0.0121669	1.22675	Over-represented
Corynebacterium kutscheri	0.0287184	0.0684601	0.0122517	0.0142626	1.16414	Over-represented
Corynebacterium matruchotii	0.00134753	0.00623565	4.04969	5.48866	1.35533	Over-represented
Corynebacterium__uc	0.000184617	0.00117756	6.095	9.07211	1.48845	Over-represented
Cutibacterium acnes	0.0144634	0.0406352	0.0785273	0.020631	-3.80627	Under-represented
Eikenella corrodens	0.000115279	0.000910313	0.0613289	0.117755	1.92005	Over-represented
Eikenella sp.	0.000695742	0.00356946	0.0280019	0.0515048	1.83933	Over-represented
Eikenella__uc	4.1638e-05	0.000455723	0.116327	0.25021	2.15092	Over-represented
Enterobacterales__uc	5.6644e-07	1.44881e-05	0.0835669	0.042059	-1.9869	Under-represented
Firmicutes__uc	1.86649e-05	0.000244717	0.165718	0.0449718	-3.68493	Under-represented
Fusobacterium nucleatum	0.000195686	0.00121531	0.0737427	0.0179896	-4.09919	Under-represented
Fusobacterium__uc	0.000135547	0.000917743	0.245498	0.0598859	-4.09942	Under-represented
Gemella morbillorum	0.000286043	0.00160729	0.0271435	0.00537263	-5.05219	Under-represented
Granulicatella sp.	0.00130629	0.00616569	0.0163184	0.00402586	-4.0534	Under-represented
Granulicatella__uc	0.000226926	0.00135656	0.0866344	0.0187579	-4.61855	Under-represented
Haemophilus parainfluenzae	0.000402589	0.00220956	0.346521	0.0788481	-4.3948	Under-represented
Haemophilus__uc	0.000111196	0.000910313	1.11231	0.233998	-4.75351	Under-represented
Kingella kingae	0.000443905	0.00238094	0.00218633	0.00559367	2.55847	Over-represented
Kingella negevensis	0.00765489	0.0240874	0.00419301	0.00705811	1.6833	Over-represented
Kingella oralis	2.9744e-05	0.000369451	0.301985	0.544344	1.80255	Over-represented
Kingella potus	0.00179065	0.00782581	0.00401301	0.0088831	2.21357	Over-represented
Kingella sp.	6.09963e-05	0.000599797	0.127576	0.226758	1.77743	Over-represented
Kingella__uc	4.24826e-05	0.000455723	0.28517	0.489133	1.71523	Over-represented
Lachnoanaerobaculum saburreum	0.000124347	0.000917057	0.0669437	0.0138389	-4.83734	Under-represented
Lachnospiraceae bacterium	0.0118004	0.0343814	0.0755816	0.0312041	-2.42217	Under-represented
Lachnospiraceae__uc	1.53872e-05	0.00021361	0.194066	0.0402063	-4.82676	Under-represented
Lactobacillales__uc	6.93939e-05	0.000655079	0.0498249	0.0125298	-3.97652	Under-represented
Leptotrichia hofstadii	0.00109511	0.0052744	0.119834	0.0340752	-3.51674	Under-represented
Leptotrichia shahii	0.00251873	0.0104284	0.021722	0.00516192	-4.20812	Under-represented
Leptotrichia sp.	2.36184e-06	3.98139e-05	0.170763	0.0362983	-4.70443	Under-represented
Leptotrichia trevisanii	1.30665e-05	0.000192731	0.0314796	0.00645117	-4.87967	Under-represented
Leptotrichia wadei	0.00636022	0.021141	0.188458	0.0520449	-3.62106	Under-represented
Leptotrichia__uc	7.44981e-05	0.000676213	0.426248	0.101637	-4.19383	Under-represented
Micrococcales__uc	0.0309776	0.0731072	0.0275352	0.0387832	1.4085	Over-represented
Negativicutes__uc	0.00418133	0.0149514	0.00415063	0.00754978	1.81895	Over-represented
Neisseria elongata	0.0128134	0.0364334	0.179149	0.326807	1.82422	Over-represented
Neisseria mucosa	0.0211048	0.0547333	0.0312579	0.060447	1.93382	Over-represented
Neisseriaceae__uc	0.0390278	0.0868921	1.27555	2.06307	1.61739	Over-represented
Paraprevotella clara	0.0363723	0.081751	0.00173269	0.00297209	1.71531	Over-represented
Porphyromonadaceae__uc	0.00454975	0.016026	0.391485	1.00373	2.56391	Over-represented
Porphyromonas sp.	0.00697359	0.0228579	0.224291	0.502875	2.24207	Over-represented
Porphyromonas__uc	0.00246134	0.0103728	0.0884168	0.225908	2.55504	Over-represented
Prevotella conceptionensis	0.015246	0.0423302	0.079735	0.127279	1.59628	Over-represented
Prevotella denticola	0.00277494	0.0110998	0.153103	0.420533	2.74672	Over-represented
Prevotella enoeca	0.0034033	0.0131669	0.00227835	0.00584471	2.56533	Over-represented
Prevotella maculosa	0.0185026	0.0496205	0.183449	0.314748	1.71572	Over-represented
Prevotella melaninogenica	0.0345386	0.0797923	0.102789	0.0300235	-3.42363	Under-represented
Prevotella nanceiensis	0.0398933	0.0879891	0.0124214	0.0044111	-2.81594	Under-represented
Prevotella oris	0.0218589	0.05547	0.0384149	0.0624225	1.62495	Over-represented
Prevotella pallens	0.0351627	0.0797923	0.0102722	0.0181935	1.77113	Over-represented
Prevotella pleuritidis	7.27923e-07	1.44881e-05	0.0135315	0.0517764	3.82637	Over-represented
Prevotella shahii	0.0168943	0.0458281	0.0219464	0.0355824	1.62133	Over-represented
Prevotella sp.	0.0159784	0.0438478	0.55285	0.788944	1.42705	Over-represented
Prevotella__uc	0.00404722	0.0146945	1.82614	2.83342	1.55159	Over-represented
Propionibacteriaceae__uc	0.0127308	0.0364334	0.182234	0.0567063	-3.21365	Under-represented
Proteobacteria__uc	0.00488052	0.0169383	0.453114	0.659417	1.4553	Over-represented
Pseudomonas__uc	0.0281	0.0684601	0.242119	0.0762309	-3.17612	Under-represented
Selenomonadaceae__uc	0.000119575	0.000910313	0.174035	0.37497	2.15457	Over-represented
Selenomonas artemidis	0.000115957	0.000910313	0.0542113	0.158106	2.91647	Over-represented
Selenomonas flueggei	0.0116338	0.0343198	0.0362348	0.072309	1.99557	Over-represented
Selenomonas infelix	0.0284454	0.0684601	0.0645172	0.10089	1.56377	Over-represented
Selenomonas massiliensis	0.0191741	0.0508437	0.0316853	0.065167	2.0567	Over-represented
Selenomonas noxia	0.00711326	0.0229768	1.37638	2.39748	1.74187	Over-represented
Selenomonas sp.	0.00336644	0.0131669	0.372064	0.692991	1.86256	Over-represented
Selenomonas sputigena	0.00827968	0.0255272	0.135395	0.263492	1.9461	Over-represented
Selenomonas__uc	4.0368e-05	0.000455723	0.648935	1.66489	2.56557	Over-represented
Siphovirus contig89	0.0438132	0.0948616	0.142797	0.0480655	-2.97088	Under-represented
Streptococcus gordonii	2.94604e-07	1.39053e-05	0.0599099	0.0110354	-5.42889	Under-represented
Streptococcus mitis	0.000132299	0.000917743	0.0682154	0.0136868	-4.98403	Under-represented
Streptococcus oralis	6.33607e-07	1.44881e-05	0.196427	0.0298745	-6.57505	Under-represented
Streptococcus pneumoniae	7.36029e-07	1.44881e-05	0.0480452	0.0270491	-1.77622	Under-represented
Streptococcus sanguinis	0.0014299	0.00642407	0.186598	0.0468888	-3.97958	Under-represented
Streptococcus sp.	4.83467e-07	1.44881e-05	0.0923681	0.0182355	-5.06529	Under-represented
Streptococcus__uc	5.87928e-07	1.44881e-05	2.44111	0.556821	-4.384	Under-represented
Tannerellaceae__uc	0.00595331	0.0200712	0.00169724	0.0040772	2.40226	Over-represented
Treponema socranskii	0.0214781	0.0550959	0.10965	0.180634	1.64737	Over-represented
Veillonella dispar	7.36683e-07	1.44881e-05	0.0268985	0.00516921	-5.2036	Under-represented
Veillonella parvula	2.30232e-07	1.35837e-05	0.284114	0.049893	-5.69447	Under-represented
Veillonella sp.	6.48025e-08	8.82089e-06	0.137089	0.026233	-5.22584	Under-represented
Veillonella__uc	1.86587e-07	1.35837e-05	2.28836	0.441999	-5.1773	Under-represented

## Sheet: Sup. Table 3
Supplementary Table 3. Differentially represented species after Fluoride treatment in CF patients
species	p.value	adjusted p.value	Baseline (%)	Fluoride (%)	Fold Change	Fluoride treatment
Actinobacteria__uc	0.00212147	0.0267759	1.12	0.52	-2.15518	Under-represented
Actinomyces odontolyticus	0.00549303	0.044607	0.21	0.03	-6.07648	Under-represented
Actinomyces viscosus	0.037223	0.126292	0.1	0.07	-1.47579	Under-represented
Atopobium parvulum	0.0157461	0.0742229	0.01	0	-3.576	Under-represented
Atopobium sp.	0.021612	0.0879917	0.02	0	-3.09923	Under-represented
Atopobium__uc	0.0484654	0.155198	0.03	0.01	-2.64308	Under-represented
Bacilli__uc	0.00187106	0.0267759	0.05	0.03	-1.79809	Under-represented
Bacteroidales__uc	0.00100376	0.0212215	0.19	0.42	2.17012	Over-represented
Bacteroides sp.	0.0277054	0.106703	0	0.01	1.78742	Over-represented
Bacteroidetes bacterium	0.0139081	0.0695405	0.06	0.11	2.03733	Over-represented
Bacteroidetes__uc	0.00116266	0.0220906	0.11	0.21	1.88339	Over-represented
Bacteroidia__uc	0.00184527	0.0267759	0	0	1.51423	Over-represented
Burkholderiales bacterium	0.02694	0.105177	0.23	0.1	-2.21436	Under-represented
Burkholderiales__uc	0.00918771	0.0590281	0.12	0.06	-1.99214	Under-represented
Campylobacter concisus	0.000500692	0.0129725	0.04	0.12	2.80931	Over-represented
Campylobacter curvus	0.0159227	0.0742229	0	0.01	5.4225	Over-represented
Campylobacter gracilis	0.010118	0.0600755	0.21	0.43	2.02545	Over-represented
Campylobacter lari	0.0118506	0.0629872	0	0.01	2.2506	Over-represented
Campylobacter sp.	0.00535042	0.044607	0.18	0.37	2.02014	Over-represented
Campylobacter__uc	0.00104246	0.0212215	0.39	0.83	2.15773	Over-represented
Capnocytophaga granulosa	0.0113478	0.0629872	0.02	0.05	2.91905	Over-represented
Capnocytophaga ochracea	0.002151	0.0267759	0.03	0.07	2.73068	Over-represented
Capnocytophaga sp.	0.0329304	0.115866	0.3	0.69	2.3295	Over-represented
Capnocytophaga__uc	0.00216086	0.0267759	0.56	1.33	2.3796	Over-represented
Cardiobacterium hominis	0.0323106	0.115106	1	0.66	-1.51503	Under-represented
Cardiobacterium sp.	0.0407792	0.13673	0.54	0.35	-1.53113	Under-represented
Centipeda periodontii	0.0174279	0.0752567	0.09	0.18	1.88963	Over-represented
Chryseobacterium__uc	0.00973446	0.0590281	0.16	0.06	-2.74087	Under-represented
Cutibacterium acnes	0.000220272	0.0104629	0.07	0.01	-5.06628	Under-represented
Dialister invisus	0.0370521	0.126292	0.1	0.18	1.69923	Over-represented
Dialister__uc	0.0130971	0.0666549	0.11	0.21	1.87938	Over-represented
Enterobacterales__uc	0.00369407	0.0376004	0.09	0.03	-2.76732	Under-represented
Eubacterium brachy	0.00463691	0.0440507	0.09	0.02	-4.10398	Under-represented
Firmicutes__uc	0.0130869	0.0666549	0.21	0.13	-1.54645	Under-represented
Kytococcus sedentarius	0.00306215	0.0349085	0.04	0.03	-1.34548	Under-represented
Lactobacillales__uc	0.023898	0.0945963	0.05	0.03	-1.47236	Under-represented
Leptotrichia buccalis	0.000281327	0.011454	0.03	0.18	5.44018	Over-represented
Leptotrichia__uc	0.00813265	0.0579451	0.32	0.97	3.01493	Over-represented
Mitsuokella__uc	0.0295202	0.109263	0	0.01	3.08647	Over-represented
Negativicutes__uc	0.0204593	0.0857067	0	0.01	1.46638	Over-represented
Neisseria sicca	0.00841921	0.0585238	0.18	0.18	1.01527	Over-represented
Ottowia sp.	0.0207501	0.0857067	0.28	0.13	-2.13209	Under-represented
Paraprevotella clara	0.0173182	0.0752567	0	0	1.80567	Over-represented
Parvimonas micra	0.00959852	0.0590281	0.04	0.01	-3.39598	Under-represented
Porphyromonas catoniae	0.0117231	0.0629872	0.07	0.23	3.13748	Over-represented
Porphyromonas gingivalis	0.000783739	0.0186138	0.01	0.03	3.37753	Over-represented
Prevotella amnii	0.0421133	0.139561	0	0.01	1.81932	Over-represented
Prevotella baroniae	0.0446758	0.146352	0.08	0.03	-2.34376	Under-represented
Prevotella bergensis	0.00625591	0.0469194	0	0	2.10715	Over-represented
Prevotella bivia	0.00324333	0.0355519	0.01	0.01	2.238	Over-represented
Prevotella buccae	0.0311353	0.113544	0.01	0.01	1.9132	Over-represented
Prevotella buccalis	0.0237779	0.0945963	0	0	1.81938	Over-represented
Prevotella conceptionensis	0.00491173	0.044607	0.08	0.18	2.2992	Over-represented
Prevotella copri	0.0179399	0.0763114	0	0.01	1.82465	Over-represented
Prevotella jejuni	0.00566227	0.044607	0.01	0.02	3.56754	Over-represented
Prevotella loescheii	0.0460156	0.149028	0.04	0.1	2.41958	Over-represented
Prevotella maculosa	0.0166676	0.0742229	0.2	0.42	2.14859	Over-represented
Prevotella marshii	0.0165248	0.0742229	0.01	0.02	1.62373	Over-represented
Prevotella melaninogenica	0.0354723	0.123288	0.08	0.3	3.51176	Over-represented
Prevotella micans	0.0166592	0.0742229	0.06	0.15	2.54998	Over-represented
Prevotella multisaccharivorax	0.0492057	0.155818	0.01	0.01	1.68385	Over-represented
Prevotella oralis	0.0103867	0.0604126	0	0.01	2.54659	Over-represented
Prevotella oulorum	0.0154621	0.0742229	0.07	0.17	2.56783	Over-represented
Prevotella pallens	0.00748533	0.0547005	0.01	0.03	2.49131	Over-represented
Prevotella pleuritidis	0.0314737	0.113544	0.06	0.09	1.64477	Over-represented
Prevotella saccharolytica	0.0027172	0.0322667	0.03	0.08	2.26264	Over-represented
Prevotella salivae	0.028392	0.10789	0.01	0.21	14.1566	Over-represented
Prevotella shahii	0.00957689	0.0590281	0.02	0.06	2.27555	Over-represented
Prevotella sp.	0.0013429	0.0239204	0.63	1.38	2.20555	Over-represented
Prevotella__uc	0.000479104	0.0129725	2.28	5.49	2.40999	Over-represented
Prevotellaceae__uc	0.0119344	0.0629872	0.09	0.16	1.83089	Over-represented
Propionibacteriaceae__uc	4.52e-06	0.000643689	0.18	0.03	-5.45274	Under-represented
Pseudomonas__uc	0.000351935	0.0124647	0.23	0.06	-3.68317	Under-represented
Rodentibacter__uc	0.00188711	0.0267759	0	0.01	3.22831	Over-represented
Rothia dentocariosa	0.00572304	0.044607	0.14	0.06	-2.48585	Under-represented
Rothia sp.	0.00341902	0.0360896	0.1	0.04	-2.67717	Under-represented
Rothia__uc	0.00579108	0.044607	1.43	0.61	-2.33718	Under-represented
Selenomonadaceae__uc	0.00950015	0.0590281	0.19	0.34	1.77889	Over-represented
Selenomonas flueggei	0.0108514	0.061853	0.04	0.11	2.53108	Over-represented
Selenomonas ruminantium	0.00918851	0.0590281	0	0.01	2.55974	Over-represented
Solobacterium moorei	0.000393622	0.0124647	0.07	0.01	-6.4519	Under-represented
Staphylococcus__uc	5.69e-13	1.62275e-10	0.12	0.01	-19.3532	Under-represented
Streptococcus cristatus	0.00529726	0.044607	0.32	0.16	-2.08264	Under-represented
Streptococcus gordonii	4.18e-05	0.00237997	0.13	0.04	-3.445	Under-represented
Streptococcus intermedius	0.0292807	0.109263	0.03	0.01	-1.90115	Under-represented
Streptococcus mitis	3.86e-05	0.00237997	0.07	0.03	-2.78248	Under-represented
Streptococcus oralis	0.00204068	0.0267759	0.29	0.12	-2.38802	Under-represented
Streptococcus pneumoniae	3.48e-05	0.00237997	0.06	0.03	-2.38664	Under-represented
Streptococcus sp.	0.0142978	0.0702563	0.15	0.06	-2.46766	Under-represented
Streptococcus__uc	0.00406642	0.0399631	3.49	1.86	-1.8806	Under-represented

## Sheet: Sup. Table 4
Supplementary Table 4. Differentially represented active species after Fluoride treatment in CA patients
species	p.value	adjusted p.value	Baseline (RLM)	Fluoride (RLM)	Fold Change	Fluoride treatment
Actinomyces johnsonii	0.04972	0.32318	0.0158241	0.0199362	1.25986	Over-represented
Aggregatibacter actinomycetemcomitans	0.00227712	0.11841	0.0045716	0.00697828	1.52644	Over-represented
Aggregatibacter aphrophilus	0.0223858	0.232813	0.00609109	0.0168313	2.76326	Over-represented
Cardiobacterium hominis	0.00581719	0.151247	0.011804	0.00640753	-1.84221	Under-represented
Neisseria elongata	0.0439117	0.32318	0.0106768	0.0157775	1.47774	Over-represented
Porphyromonas sp.	0.00986984	0.171077	0.035308	0.0459982	1.30277	Over-represented
Selenomonas sp.	0.0312185	0.27056	0.0106807	0.0102964	-1.03732	Under-represented
Streptococcus sanguinis	0.0160414	0.208538	0.0195704	0.0241874	1.23592	Over-represented

## Sheet: Sup. Table 5
Supplementary Table 5. Differentially represented active species after Fluoride treatment in CF patients
species	p.value	adjusted p.value	Baseline (RLM)	Fluoride (RLM)	Fold Change	Fluoride treatment
Actinomyces gerencseriae	0.0236285	0.106492	0.00462571	0.0112958	2.44196	Over-represented
Bradyrhizobium elkanii	0.00326354	0.0251292	0.00900846	0.0100078	1.11093	Over-represented
Brevundimonas diminuta	0.00111392	0.0171543	0.0127354	0.016176	1.27016	Over-represented
Campylobacter showae	0.00547008	0.0350996	0.0233445	0.0254736	1.0912	Over-represented
Candidate division	0.0248942	0.106492	0.00638891	0.0124735	1.95237	Over-represented
Capnocytophaga haemolytica	0.00888282	0.0488555	0.00423281	0.00312218	-1.35572	Under-represented
Cardiobacterium hominis	0.0024299	0.0224627	0.00470973	0.0109851	2.33242	Over-represented
Neisseria elongata	0.0548603	0.183663	0.00710042	0.0169362	2.38524	Over-represented
Neisseria sp.	0.0127254	0.0653237	0.027415	0.0319661	1.16601	Over-represented
Neisseria subflava	0.0394763	0.138167	0.00208199	0.00383732	1.8431	Over-represented
Porphyromonas catoniae	0.00191751	0.0210926	0.0144887	0.0240705	1.66133	Over-represented
Porphyromonas gingivalis	0.000674267	0.0129796	0.011367	0.0156701	1.37856	Over-represented
Prevotella melaninogenica	0.0220051	0.1059	0.0940983	0.0250436	-3.75738	Under-represented
Prevotella nanceiensis	0.0298464	0.120956	0.00206871	0.00317735	1.53591	Over-represented
Prevotella pleuritidis	1.11149e-05	0.000855844	0.0048877	0.0106161	2.17201	Over-represented
Prevotella saccharolytica	0.000375792	0.00964533	0.0126491	0.0159561	1.26144	Over-represented
Pseudomonas pseudoalcaligenes	0.000344547	0.00964533	0.0131665	0.0163286	1.24017	Over-represented
Rhodobacter capsulatus	0.00262551	0.0224627	0.0499065	0.0634361	1.2711	Over-represented
Selenomonas sp.	0.00825116	0.0488555	0.00892314	0.0145889	1.63496	Over-represented
Streptococcus cristatus	0.00440401	0.0308281	0.00316621	0.00691576	2.18424	Over-represented
Streptococcus dentisani	0.033266	0.128074	0.0021182	0.00458823	2.16609	Over-represented
Streptococcus oligofermentans	0.03741	0.13717	0.00153462	0.00317742	2.0705	Over-represented
Veillonella atypica	0.00180599	0.0210926	0.00957763	0.0108791	1.13588	Over-represented

## Sheet: Sup. Table 6
Supplementary Table 6. Differentially represented species after Fluoride+arginine treatment in CA patients
species	p.value	adjusted p.value	Fluoride (%)	Fluoride+Arginine (%)	Fold Change	Fluoride+Arginine treatment
Propionibacterium acidifaciens	7.51e-11	1.77268e-08	0.0951101	1.86104	19.5672	Over-represented		Actinobaculum sp.	0.0050274	0.0446775
Actinomyces johnsonii	2.25e-06	0.000265818	0.095597	0.342741	3.58527	Over-represented		Actinomyces johnsonii	2.25269e-06	0.000265818
Actinomyces viscosus	0.000689435	0.021852	0.116789	0.242383	2.07539	Over-represented		Actinomyces oris	0.00481859	0.0446775
Bacteroidetes oral	0.000833339	0.021852	0.00786813	0.00696951	-1.12894	Under-represented		Actinomyces viscosus	0.000689435	0.021852
Burkholderiales bacterium	0.000755874	0.021852	0.317817	0.501174	1.57693	Over-represented		Actinomyces__uc	0.00243481	0.0379506
Prevotella oris	0.000573323	0.021852	0.0624225	0.0101543	-6.14737	Under-represented		Actinomycetaceae__uc	0.0099941	0.0693708
Prevotella pallens	0.000278706	0.021852	0.0181935	0.00328909	-5.53146	Under-represented		Aggregatibacter aphrophilus	0.00760403	0.0560798
Prevotella salivae	0.000641867	0.021852	0.0586191	0.00787828	-7.4406	Under-represented		Aggregatibacter segnis	0.00548461	0.0446775
Tessaracoccus sp.	0.000521062	0.021852	0.00305253	0.0251733	8.24671	Over-represented		Aggregatibacter sp.	0.00171667	0.0328586
Prevotella enoeca	0.0012051	0.0284404	0.00584471	0.00068156	-8.57548	Under-represented		Aggregatibacter__uc	0.00238553	0.0379506
Pseudopropionibacterium propionicum	0.00145113	0.0311334	0.691241	2.41986	3.50074	Over-represented		Bacteroidales__uc	0.00610776	0.0480477
Aggregatibacter sp.	0.00171667	0.0328586	0.314521	0.0742768	-4.23444	Under-represented		Bacteroidetes oral	0.000833339	0.021852
Moraxella sp.	0.00181001	0.0328586	0.00879472	0.00201637	-4.36166	Under-represented		Burkholderiales bacterium	0.000755874	0.021852
Actinomyces__uc	0.00243481	0.0379506	9.39858	15.2889	1.62673	Over-represented		Campylobacter concisus	0.00368332	0.0446775
Aggregatibacter__uc	0.00238553	0.0379506	0.33784	0.0851354	-3.96826	Under-represented		Candidatus Bacteroides	0.00549003	0.0446775
Capnocytophaga granulosa	0.00257292	0.0379506	0.0874014	0.00617247	-14.1599	Under-represented		Capnocytophaga granulosa	0.00257292	0.0379506
Prevotella veroralis	0.00313804	0.0435634	0.0190088	0.00291647	-6.51773	Under-represented		Capnocytophaga haemolytica	0.00735866	0.0560208
Actinobaculum sp.	0.0050274	0.0446775	0.884001	2.13612	2.41642	Over-represented		Capnocytophaga sp.	0.0295764	0.15174
Actinomyces oris	0.00481859	0.0446775	1.26352	2.43388	1.92626	Over-represented		Chryseobacterium__uc	0.00541011	0.0446775
Aggregatibacter segnis	0.00548461	0.0446775	0.119668	0.0329341	-3.63356	Under-represented		Dialister invisus	0.0188523	0.103469
Campylobacter concisus	0.00368332	0.0446775	0.0655804	0.0178445	-3.67511	Under-represented		Dialister__uc	0.0178509	0.100305
Candidatus Bacteroides	0.00549003	0.0446775	0.0487601	0.0789357	1.61886	Over-represented		Haemophilus sputorum	0.0114167	0.074893
Chryseobacterium__uc	0.00541011	0.0446775	0.0813436	0.00240051	-33.8859	Under-represented		Leptospira broomii	0.0138714	0.0798449
Prevotella denticola	0.00463902	0.0446775	0.420533	0.0601086	-6.99622	Under-represented		Leptospira__uc	0.0467716	0.200693
Prevotella maculosa	0.00480044	0.0446775	0.314748	0.0795525	-3.95649	Under-represented		Megasphaera micronuciformis	0.0126577	0.0786108
Prevotella melaninogenica	0.00471641	0.0446775	0.0300235	0.00583707	-5.14359	Under-represented		Moraxella sp.	0.00181001	0.0328586
Prevotella pleuritidis	0.00446036	0.0446775	0.0517764	0.00690056	-7.50323	Under-represented		Neisseria sicca	0.0136572	0.0798449
Propionibacterium sp.	0.00540849	0.0446775	0.00582369	0.0112237	1.92725	Over-represented		Neisseria__uc	0.0327641	0.16109
Rothia aeria	0.00357377	0.0446775	0.0402756	0.0986189	2.4486	Over-represented		Porphyromonas gingivalis	0.0341274	0.16349
Bacteroidales__uc	0.00610776	0.0480477	0.207962	0.0664736	-3.12849	Under-represented		Prevotella bergensis	0.0254007	0.133212
Capnocytophaga haemolytica	0.00735866	0.0560208	0.0789503	0.0130009	-6.07267	Under-represented		Prevotella bivia	0.0117417	0.074893
Aggregatibacter aphrophilus	0.00760403	0.0560798	0.0349708	0.00882193	-3.96408	Under-represented		Prevotella copri	0.0443313	0.1974
Prevotella__uc	0.00862567	0.0616866	2.83342	1.01694	-2.78622	Under-represented		Prevotella denticola	0.00463902	0.0446775
Actinomycetaceae__uc	0.0099941	0.0693708	2.02309	4.47411	2.21152	Over-represented		Prevotella enoeca	0.0012051	0.0284404
Haemophilus sputorum	0.0114167	0.074893	0.0041736	0.0015096	-2.76471	Under-represented		Prevotella histicola	0.0458229	0.200263
Prevotella bivia	0.0117417	0.074893	0.00438866	0.00096596	-4.54331	Under-represented		Prevotella jejuni	0.0114663	0.074893
Prevotella jejuni	0.0114663	0.074893	0.00484607	0.00112402	-4.31136	Under-represented		Prevotella maculosa	0.00480044	0.0446775
Megasphaera micronuciformis	0.0126577	0.0786108	0.0134677	0.00271737	-4.95615	Under-represented		Prevotella marshii	0.0195295	0.104749
Prevotella oulorum	0.013142	0.0795262	0.105836	0.0291759	-3.62753	Under-represented		Prevotella melaninogenica	0.00471641	0.0446775
Leptospira broomii	0.0138714	0.0798449	0.251082	0.00215912	-116.289	Under-represented		Prevotella oris	0.000573323	0.021852
Neisseria sicca	0.0136572	0.0798449	0.125288	0.27375	2.18497	Over-represented		Prevotella oulorum	0.013142	0.0795262
Dialister__uc	0.0178509	0.100305	0.10722	0.0281923	-3.80316	Under-represented		Prevotella pallens	0.000278706	0.021852
Dialister invisus	0.0188523	0.103469	0.0949435	0.0256663	-3.69915	Under-represented		Prevotella pleuritidis	0.00446036	0.0446775
Prevotella marshii	0.0195295	0.104749	0.005646	0.00159574	-3.53816	Under-represented		Prevotella salivae	0.000641867	0.021852
Prevotella bergensis	0.0254007	0.133212	0.00314618	0.00100197	-3.13998	Under-represented		Prevotella sp.	0.0432629	0.196347
Capnocytophaga sp.	0.0295764	0.15174	0.424284	0.0990771	-4.28236	Under-represented		Prevotella veroralis	0.00313804	0.0435634
Selenomonas flueggei	0.0317685	0.159519	0.072309	0.019186	-3.76884	Under-represented		Prevotella__uc	0.00862567	0.0616866
Neisseria__uc	0.0327641	0.16109	2.01438	3.11228	1.54503	Over-represented		Prevotellaceae bacterium	0.0346378	0.16349
Porphyromonas gingivalis	0.0341274	0.16349	0.00576488	0.00202292	-2.84978	Under-represented		Propionibacterium acidifaciens	7.51135e-11	1.77268e-08
Prevotellaceae bacterium	0.0346378	0.16349	0.00505056	0.0159496	3.15798	Over-represented		Propionibacterium sp.	0.00540849	0.0446775
Prevotella sp.	0.0432629	0.196347	0.788944	0.356813	-2.21109	Under-represented		Pseudopropionibacterium propionicum	0.00145113	0.0311334
Selenomonas artemidis	0.0427541	0.196347	0.158106	0.0611284	-2.58645	Under-represented		Rothia aeria	0.00357377	0.0446775
Prevotella copri	0.0443313	0.1974	0.00451351	0.00164331	-2.74659	Under-represented		Selenomonas artemidis	0.0427541	0.196347
Prevotella histicola	0.0458229	0.200263	0.00814049	0.00342394	-2.37753	Under-represented		Selenomonas flueggei	0.0317685	0.159519
Leptospira__uc	0.0467716	0.200693	0.0875983	0.00164058	-53.3947	Under-represented		Tessaracoccus sp.	0.000521062	0.021852

## Sheet: Sup. Table 7
Supplementary Table 7. Differentially represented species after Fluoride+arginine treatment in CF patients
species	p.value	adjusted p.value	Fluoride (%)	Fluoride+Arginine (%)	Fold Change	Fluoride+Arginine treatment
Actinobacteria__uc	0.000358963	0.00106567	0.52074	0.693984	1.33269	Over-represented
Actinomyces bowdenii	2.85e-05	0.000130992	0.00679596	0.0104624	1.5395	Over-represented
Actinomyces dentalis	4.72e-05	0.00020715	3.24966	5.8791	1.80914	Over-represented
Actinomyces gerencseriae	0.0205469	0.0348563	1.49917	1.36192	-1.10078	Under-represented
Actinomyces howellii	2.1e-05	9.97376e-05	0.0128356	0.025259	1.96788	Over-represented
Actinomyces israelii	0.00227797	0.00536515	0.197494	0.240984	1.22021	Over-represented
Actinomyces johnsonii	0.000296829	0.000919524	0.0892028	0.167606	1.87893	Over-represented
Actinomyces massiliensis	1.86e-05	9.2844e-05	1.30219	2.36007	1.81239	Over-represented
Actinomyces naeslundii	3.38e-06	2.41118e-05	1.31715	2.93674	2.22961	Over-represented
Actinomyces odontolyticus	0.0168379	0.0294404	0.0349334	0.0656867	1.88034	Over-represented
Actinomyces oricola	0.000122682	0.000454082	0.0113769	0.0205569	1.80689	Over-represented
Actinomyces oris	3.61e-06	2.50808e-05	0.799626	1.36338	1.70502	Over-represented
Actinomyces radicidentis	1.98e-05	9.58379e-05	0.0076917	0.0119158	1.54918	Over-represented
Actinomyces ruminicola	7.46e-06	4.62001e-05	0.00801498	0.0160699	2.00499	Over-represented
Actinomyces slackii	2.97e-06	2.28682e-05	0.00483787	0.00823147	1.70147	Over-represented
Actinomyces sp.	1.63e-05	8.78129e-05	9.15768	14.9128	1.62845	Over-represented
Actinomyces timonensis	1.19e-05	6.65499e-05	0.00762156	0.0200653	2.6327	Over-represented
Actinomyces urogenitalis	3.05e-06	2.28694e-05	0.0155751	0.0788576	5.06306	Over-represented
Actinomyces viscosus	1.74e-06	1.41596e-05	0.065646	0.118615	1.80688	Over-represented
Actinomyces__uc	1.59e-10	2.52397e-09	6.55403	12.8363	1.95853	Over-represented
Aggregatibacter actinomycetemcomitans	0.044589	0.0648361	0.0161167	0.00583916	-2.76011	Under-represented
Aggregatibacter aphrophilus	0.00235689	0.00546109	0.082848	0.0212799	-3.89324	Under-represented
Aggregatibacter kilianii	0.0144012	0.0264797	0.0180185	0.00539028	-3.34278	Under-represented
Aggregatibacter sp.	0.0146235	0.026716	0.550222	0.17663	-3.11511	Under-represented
Anaeroglobus geminatus	0.030259	0.0466152	0.00864496	0.0119009	1.37663	Over-represented
Atopobium parvulum	0.000167216	0.000595707	0.00388212	0.000392282	-9.89625	Under-represented
Bacilli__uc	0.027321	0.0427422	0.028156	0.00683433	-4.11979	Under-represented
Bacteria__uc	0.00769105	0.0155457	1.65322	0.557303	-2.96646	Under-represented
Bacteroidales__uc	0.000897552	0.00234681	0.415242	0.112855	-3.67945	Under-represented
Bacteroidetes oral	0.027445	0.0427422	0.0908349	0.0282091	-3.22006	Under-represented
Bacteroidetes__uc	0.0268091	0.0422132	0.206707	0.0816493	-2.53165	Under-represented
Betaproteobacteria__uc	0.0087127	0.017125	0.0232644	0.0277991	1.19492	Over-represented
Bulleidia extructa	0.0002392	0.000774681	0.00882706	0.00079974	-11.0374	Under-represented
Campylobacter concisus	4.69e-07	4.45867e-06	0.117067	0.015212	-7.69571	Under-represented
Campylobacter lari	4.6e-13	2.96402e-11	0.00970943	0.000403429	-24.0673	Under-represented
Candidatus Gracilibacteria	0.0254928	0.0410478	0.0322124	0.00352711	-9.13282	Under-represented
Capnocytophaga gingivalis	1.99e-11	5.15031e-10	0.133633	0.00552961	-24.1667	Under-represented
Capnocytophaga granulosa	4.34e-08	4.94366e-07	0.0544132	0.00246411	-22.0823	Under-represented
Capnocytophaga leadbetteri	1.82e-08	2.36202e-07	0.103502	0.00580111	-17.8418	Under-represented
Capnocytophaga ochracea	3.92e-11	8.59612e-10	0.0740552	0.00346453	-21.3752	Under-represented
Capnocytophaga sp.	3.83e-11	8.59612e-10	0.689576	0.0377242	-18.2794	Under-represented
Capnocytophaga sputigena	9.32e-09	1.26519e-07	0.147402	0.00877692	-16.7943	Under-represented
Capnocytophaga__uc	5.56e-12	1.75966e-10	1.33035	0.0751144	-17.7109	Under-represented
Cardiobacteriaceae__uc	0.000859008	0.00228801	0.00524055	0.00635872	1.21337	Over-represented
Cardiobacterium hominis	3.97e-05	0.00017666	0.661273	0.958939	1.45014	Over-represented
Cardiobacterium sp.	0.000129064	0.000471581	0.353633	0.514772	1.45567	Over-represented
Cardiobacterium valvarum	0.00211558	0.00510965	0.15409	0.395043	2.56372	Over-represented
Cardiobacterium__uc	8.78e-06	5.2154e-05	0.497685	0.830468	1.66866	Over-represented
Catonella morbi	7.63e-13	3.10848e-11	0.057451	0.00184649	-31.1136	Under-represented
Chryseobacterium__uc	8.05e-07	7.40205e-06	0.0581469	0.00221575	-26.2426	Under-represented
Corynebacteriales__uc	0.000134997	0.000487014	0.00741235	0.0169365	2.2849	Over-represented
Corynebacterium diphtheriae	0.0156334	0.027674	0.00268346	0.0132083	4.92211	Over-represented
Corynebacterium durum	0.000530269	0.0014963	0.0688803	0.128621	1.86731	Over-represented
Corynebacterium kutscheri	6.33e-06	4.1026e-05	0.00645127	0.0115335	1.78778	Over-represented
Corynebacterium matruchotii	0.00558759	0.0117093	3.54262	4.01191	1.13247	Over-represented
Corynebacterium sp.	0.0367219	0.0548722	0.30706	0.321351	1.04654	Over-represented
Corynebacterium__uc	0.00351604	0.00782868	5.81225	6.90682	1.18832	Over-represented
Cutibacterium acnes	0.0192448	0.0328429	0.0145297	0.00191924	-7.57057	Under-represented
Eikenella corrodens	0.00031891	0.000976233	0.0892541	0.133713	1.49811	Over-represented
Eikenella sp.	0.00882752	0.0172318	0.0396387	0.0423957	1.06955	Over-represented
Eikenella__uc	0.000270571	0.000855229	0.190481	0.283836	1.4901	Over-represented
Eubacterium brachy	5.71e-11	1.16284e-09	0.021356	0.00630299	-3.38823	Under-represented
Eubacterium infirmum	0.00222483	0.00532838	0.00956988	0.00103916	-9.20924	Under-represented
Firmicutes__uc	0.00106947	0.0027431	0.134933	0.0293633	-4.59528	Under-represented
Flavobacteriaceae__uc	5.2e-13	2.96402e-11	0.018034	0.00082539	-21.849	Under-represented
Fretibacterium fastidiosum	0.000188895	0.000656527	0.026325	0.0425841	1.61763	Over-represented
Fretibacterium sp.	0.0355304	0.0536559	0.0192299	0.0409726	2.13068	Over-represented
Fusobacterium nucleatum	0.00229666	0.00536515	0.124231	0.0240951	-5.15587	Under-represented
Fusobacterium periodonticum	9.13e-06	5.30932e-05	0.0514764	0.00471177	-10.9251	Under-represented
Fusobacterium sp.	0.000273073	0.000855229	0.0135332	0.00169322	-7.99256	Under-represented
Fusobacterium__uc	5.92e-05	0.000248318	0.442986	0.0525231	-8.43413	Under-represented
Gammaproteobacteria__uc	0.00347215	0.00779183	0.195805	0.0498719	-3.92615	Under-represented
Granulicatella sp.	1.17e-05	6.64975e-05	0.0111856	0.00109774	-10.1896	Under-represented
Granulicatella__uc	1.28e-10	2.14568e-09	0.0629377	0.00602171	-10.4518	Under-represented
Haemophilus haemolyticus	6.38e-05	0.000263521	0.0343602	0.00568145	-6.04779	Under-represented
Haemophilus influenzae	0.000922238	0.00238944	0.0237551	0.0218432	-1.08753	Under-represented
Haemophilus parahaemolyticus	0.0070585	0.0144725	0.00530815	0.00149971	-3.53946	Under-represented
Haemophilus parainfluenzae	6.9e-12	1.96779e-10	0.498284	0.0453841	-10.9793	Under-represented
Haemophilus sp.	1.32e-05	7.2144e-05	0.0133864	0.00153945	-8.69562	Under-represented
Haemophilus sputorum	0.000407504	0.00117312	0.00857924	0.00149363	-5.74388	Under-represented
Haemophilus__uc	2.07e-12	7.36557e-11	1.49191	0.138473	-10.774	Under-represented
Johnsonella ignava	9.12e-05	0.000360857	0.0206167	0.0018268	-11.2857	Under-represented
Kingella denitrificans	0.014854	0.0267935	0.0702548	0.0460059	-1.52708	Under-represented
Kingella kingae	0.0355824	0.0536559	0.00527632	0.00476371	-1.10761	Under-represented
Kingella negevensis	0.0094148	0.0182532	0.00433672	0.00557795	1.28621	Over-represented
Kingella oralis	0.00543233	0.0114682	0.415121	0.592197	1.42656	Over-represented
Kingella potus	0.00836767	0.016561	0.00701017	0.008979	1.28085	Over-represented
Kingella sp.	0.00174753	0.0042869	0.179575	0.252906	1.40836	Over-represented
Kingella__uc	0.00441862	0.00961302	0.446947	0.54455	1.21838	Over-represented
Kytococcus sedentarius	0.0458101	0.0662735	0.0285448	0.0346554	1.21407	Over-represented
Lachnoanaerobaculum saburreum	1.75e-05	8.91398e-05	0.0580774	0.00823776	-7.05014	Under-represented
Lachnoanaerobaculum sp.	0.00043836	0.00124933	0.0182118	0.00281222	-6.47594	Under-represented
Lachnoanaerobaculum__uc	5.91e-05	0.000248318	0.0156102	0.00238615	-6.54201	Under-represented
Lachnospiraceae__uc	0.00122303	0.00305009	0.244949	0.0478304	-5.12119	Under-represented
Lactobacillales__uc	0.00107799	0.0027431	0.0346628	0.00601588	-5.76189	Under-represented
Lautropia mirabilis	0.0104414	0.0198387	0.426379	0.522367	1.22512	Over-represented
Lautropia sp.	9.64e-05	0.000366137	0.78792	0.729592	-1.07995	Under-represented
Lautropia__uc	0.0169489	0.0294539	1.0847	1.21539	1.12048	Over-represented
Leptospira broomii	7.57e-17	2.15731e-14	0.244343	0.000103011	-2372.01	Under-represented
Leptospira__uc	6.65e-13	3.10848e-11	0.0977482	8.36159e-05	-1169.01	Under-represented
Leptotrichia buccalis	5.09e-14	7.2571e-12	0.18247	0.0122101	-14.9442	Under-represented
Leptotrichia goodfellowii	9.46e-05	0.000364486	0.016861	0.000902762	-18.6771	Under-represented
Leptotrichia hofstadii	0.0380907	0.0565408	0.23176	0.0566492	-4.09115	Under-represented
Leptotrichia massiliensis	3.71e-08	4.41119e-07	0.0673198	0.00206713	-32.5669	Under-represented
Leptotrichia shahii	9.34e-05	0.000364486	0.0242418	0.00344823	-7.03022	Under-represented
Leptotrichia sp.	9.8e-08	1.0737e-06	0.352324	0.0268259	-13.1337	Under-represented
Leptotrichia trevisanii	1.67e-05	8.81509e-05	0.0439887	0.00554586	-7.93181	Under-represented
Leptotrichia wadei	0.0407588	0.0601879	0.170685	0.0564997	-3.02098	Under-represented
Leptotrichia__uc	3.65e-05	0.000165119	0.970355	0.11498	-8.43932	Under-represented
Lipomyces starkeyi	0.000707608	0.00192065	0.00311182	0.0152858	4.91218	Over-represented
Megasphaera micronuciformis	1.95e-05	9.57067e-05	0.0234796	0.00369946	-6.34676	Under-represented
Micrococcales__uc	0.00226847	0.00536515	0.0204587	0.0410437	2.00618	Over-represented
Mogibacterium diversum	6.47e-11	1.22997e-09	0.00836525	0.00259773	-3.22021	Under-represented
Moraxella sp.	0.0283812	0.04396	0.0144304	0.00482231	-2.99243	Under-represented
Morococcus cerebrosus	0.0328501	0.0503349	0.0205	0.0335056	1.63441	Over-represented
Mycobacteroides abscessus	0.00499489	0.0106235	0.0160828	0.0434669	2.70269	Over-represented
Negativicutes__uc	0.0208174	0.0351063	0.00721413	0.00742791	1.02963	Over-represented
Neisseria bacilliformis	0.0139959	0.0259015	0.490647	0.644599	1.31377	Over-represented
Neisseria cinerea	0.00466754	0.0100019	0.00477695	0.011119	2.32763	Over-represented
Neisseria elongata	0.0148219	0.0267935	0.363641	0.668147	1.83738	Over-represented
Neisseria gonorrhoeae	0.0167385	0.0294404	0.00621236	0.0113552	1.82784	Over-represented
Neisseria meningitidis	0.00970716	0.0186928	0.0403864	0.0868352	2.15011	Over-represented
Neisseria mucosa	0.0121513	0.0227836	0.0348779	0.0620916	1.78025	Over-represented
Neisseria sicca	0.0123955	0.0230896	0.183769	0.190422	1.03621	Over-represented
Neisseria sp.	0.000385991	0.0011341	0.296576	0.639997	2.15795	Over-represented
Neisseria__uc	0.00808997	0.0162369	1.81185	3.43029	1.89326	Over-represented
Neisseriaceae__uc	0.000878481	0.00231821	1.48125	2.81933	1.90335	Over-represented
Neisseriales__uc	0.0430966	0.0629873	0.00339643	0.00421306	1.24044	Over-represented
Pasteurellaceae__uc	0.000689986	0.00189083	0.56031	0.120292	-4.65794	Under-represented
Peptostreptococcus stomatis	4.8e-05	0.000207361	0.0104483	0.00590978	-1.76796	Under-represented
Porphyromonas catoniae	0.000198172	0.000672369	0.232286	0.0231309	-10.0422	Under-represented
Porphyromonas gingivalis	3.74e-07	3.67432e-06	0.0324422	0.00963956	-3.36553	Under-represented
Prevotella amnii	8.53e-06	5.17349e-05	0.00862031	0.00119291	-7.22631	Under-represented
Prevotella bivia	1.17e-06	1.04351e-05	0.0132867	0.00165687	-8.01914	Under-represented
Prevotella buccalis	0.00123074	0.00305009	0.00277334	0.000610653	-4.5416	Under-represented
Prevotella denticola	0.0332834	0.0507261	0.477905	0.26665	-1.79225	Under-represented
Prevotella disiens	0.000238058	0.000774681	0.00669523	0.000946411	-7.07434	Under-represented
Prevotella fusca	2.05e-07	2.08236e-06	0.0561291	0.00225684	-24.8707	Under-represented
Prevotella histicola	0.015115	0.027093	0.0417153	0.00220661	-18.9047	Under-represented
Prevotella intermedia	0.000321986	0.000976233	0.229298	0.0274846	-8.34278	Under-represented
Prevotella jejuni	2.09e-08	2.59143e-07	0.0217467	0.000997107	-21.8098	Under-represented
Prevotella loescheii	0.000652129	0.00180444	0.0976136	0.0163087	-5.98538	Under-represented
Prevotella marshii	0.00455914	0.00984359	0.02022	0.00546065	-3.70286	Under-represented
Prevotella melaninogenica	6.62e-10	9.92924e-09	0.296252	0.00569763	-51.9957	Under-represented
Prevotella micans	0.00040582	0.00117312	0.147695	0.0187351	-7.88336	Under-represented
Prevotella multiformis	0.00399455	0.00875729	0.0346359	0.0114825	-3.0164	Under-represented
Prevotella nanceiensis	0.0237073	0.0389946	0.0118346	0.00274043	-4.31853	Under-represented
Prevotella nigrescens	0.00373466	0.00825099	0.376948	0.0818203	-4.60703	Under-represented
Prevotella oralis	0.0233753	0.0389356	0.0091393	0.00181064	-5.04755	Under-represented
Prevotella oris	8.6e-05	0.000345288	0.0802304	0.0121783	-6.58797	Under-represented
Prevotella pallens	3.21e-06	2.34922e-05	0.0290986	0.00346689	-8.39328	Under-represented
Prevotella saccharolytica	2.73e-06	2.15981e-05	0.0754737	0.0115237	-6.54943	Under-represented
Prevotella salivae	1.75e-05	8.91398e-05	0.205683	0.0189654	-10.8451	Under-represented
Prevotella scopos	2.67e-05	0.000124542	0.0261316	0.00219871	-11.8849	Under-represented
Prevotella sp.	0.0259908	0.041382	1.3807	0.451371	-3.05889	Under-represented
Prevotella timonensis	6.78e-05	0.000276094	0.00579544	0.00120665	-4.8029	Under-represented
Prevotella veroralis	1.21e-10	2.14568e-09	0.0596892	0.00249329	-23.9399	Under-represented
Prevotella__uc	0.00610075	0.0125994	5.49419	1.38941	-3.95434	Under-represented
Prevotellaceae__uc	0.0178924	0.0309051	0.155731	0.049186	-3.16616	Under-represented
Propionibacterium acidifaciens	0.036774	0.0548722	0.0213949	0.00949065	-2.25431	Under-represented
Proteobacteria__uc	0.00175989	0.0042869	0.513254	0.755914	1.47279	Over-represented
Pseudomonas__uc	0.00298872	0.00681428	0.0625941	0.00822226	-7.61277	Under-represented
Pseudopropionibacterium propionicum	0.000192671	0.000661581	0.426998	0.839008	1.9649	Over-represented
Riemerella sp.	2.05e-13	1.94813e-11	0.140594	0.00454303	-30.9472	Under-represented
Rothia dentocariosa	0.0257049	0.0411568	0.0569917	0.0716592	1.25736	Over-represented
Rothia sp.	0.0248758	0.0405119	0.0368482	0.0386331	1.04844	Over-represented
Rothia__uc	0.0265208	0.0419913	0.611739	0.666892	1.09016	Over-represented
Schwartzia succinivorans	0.0494788	0.0712195	0.0137149	0.01255	-1.09282	Under-represented
Selenomonadaceae__uc	0.015399	0.0274295	0.338683	0.369793	1.09186	Over-represented
Selenomonas artemidis	0.000186638	0.000656527	0.0735418	0.13275	1.8051	Over-represented
Selenomonas infelix	0.023498	0.0389356	0.109904	0.118091	1.07449	Over-represented
Selenomonas noxia	0.00760982	0.0154914	1.69712	1.89499	1.11659	Over-represented
Selenomonas sp.	0.00257373	0.00591544	0.62712	0.81587	1.30098	Over-represented
Selenomonas sputigena	0.0100333	0.0191912	0.215179	0.28241	1.31244	Over-represented
Selenomonas__uc	0.00117635	0.0029669	1.18905	1.62732	1.36859	Over-represented
Serratia__uc	0.000272389	0.000855229	0.0292046	0.00129825	-22.4953	Under-represented
Siphovirus contig89	0.00344806	0.00779183	0.00569123	0.0142558	2.50487	Over-represented
Staphylococcus__uc	0.0108715	0.0205191	0.00606983	0.00282979	-2.14498	Under-represented
Streptococcus cristatus	0.000214756	0.000720064	0.155196	0.0607701	-2.55383	Under-represented
Streptococcus gordonii	1.55e-06	1.34092e-05	0.0381929	0.00415028	-9.20249	Under-represented
Streptococcus intermedius	0.000596553	0.00166684	0.0133235	0.00570142	-2.33687	Under-represented
Streptococcus mitis	0.0191899	0.0328429	0.0254813	0.00579777	-4.39501	Under-represented
Streptococcus oralis	0.00815151	0.016246	0.122964	0.023745	-5.17853	Under-represented
Streptococcus pneumoniae	0.000229714	0.000761261	0.0272187	0.0425579	1.56355	Over-represented
Streptococcus sanguinis	4.88e-06	3.31022e-05	0.269081	0.0220529	-12.2016	Under-represented
Streptococcus sp.	0.000344479	0.00103344	0.0589198	0.00957746	-6.15192	Under-represented
Streptococcus__uc	0.000113635	0.000426131	1.8579	0.266638	-6.96786	Under-represented
Tannerella sp.	0.0238073	0.0389946	1.98807	1.76866	-1.12405	Under-represented
Tannerella__uc	0.00608949	0.0125994	3.13851	3.1682	1.00946	Over-represented
Tannerellaceae__uc	0.0254558	0.0410478	0.0043008	0.00428456	-1.00379	Under-represented
Tessaracoccus sp.	0.0212653	0.0356506	0.002458	0.00369183	1.50197	Over-represented
Treponema denticola	0.000748405	0.00201222	0.0555569	0.00715753	-7.76202	Under-represented
Treponema putidum	0.0414402	0.0608786	0.00511669	0.000936992	-5.46076	Under-represented
Veillonella atypica	5.41e-06	3.58768e-05	0.00641335	0.000557448	-11.5048	Under-represented
Veillonella dispar	1.63e-06	1.36823e-05	0.0200902	0.0021851	-9.19421	Under-represented
Veillonella parvula	1.33e-07	1.40029e-06	0.188788	0.0193986	-9.73205	Under-represented
Veillonella sp.	7.13e-06	4.51355e-05	0.0933404	0.0134403	-6.94482	Under-represented
Veillonella__uc	8.77e-09	1.25021e-07	1.72834	0.159741	-10.8196	Under-represented

## Sheet: Sup. Table 8
Supplementary Table 8. Differentially represented active species after Fluoride+arginine treatment in CA patients
species	p.value	adjusted p.value	Fluoride (RLM)	Fluoride+Arginine (RLM)	Fold Change	Fluoride+Arginine treatment
Actinomyces naeslundii	0.020573	0.255165	0.0274932	0.00704968	-3.89992	Under-represented
Rothia aeria	0.0197988	0.255165	0.00425367	0.0022324	-1.90542	Under-represented
Kingella oralis	0.00399203	0.255165	0.0331837	0.020433	-1.62402	Under-represented
Corynebacterium durum	0.0171595	0.255165	0.00434283	0.00279241	-1.55523	Under-represented
Neisseria sp.	0.0162572	0.255165	0.0319661	0.0270432	-1.18204	Under-represented
Porphyromonas catoniae	0.0297196	0.27747	0.0240705	0.0229511	-1.04878	Under-represented
Prevotella saccharolytica	0.0211602	0.255165	0.0159561	0.017372	1.08874	Over-represented
Porphyromonas gingivalis	0.0435946	0.279732	0.0156701	0.0179715	1.14687	Over-represented
Pseudomonas pseudoalcaligenes	0.0231968	0.255165	0.0163286	0.018791	1.1508	Over-represented
Brevundimonas diminuta	0.0324316	0.27747	0.016176	0.0188251	1.16377	Over-represented
Aggregatibacter aphrophilus	0.0370328	0.279732	0.0122469	0.0174821	1.42747	Over-represented
Prevotella melaninogenica	0.0403998	0.279732	0.0250436	0.0974583	3.89154	Over-represented

## Sheet: Sup. Table 9
Supplementary Table 9. Differentially represented active species after Fluoride+arginine treatment in CF patients
species	p.value	adjusted p.value	Fluoride (RLM)	Fluoride+Arginine (RLM)	Fold Change	Fluoride+Arginine treatment
Actinobaculum P1	0.00386717	0.0502732	0.0364041	0.0278423	-1.30751	Under-represented
Actinobaculum sp.	0.00532778	0.0554089	0.035752	0.028927	-1.23594	Under-represented
Actinomyces johnsonii	0.00166766	0.0428809	0.0199362	0.0289464	1.45195	Over-represented
Campylobacter showae	0.0311551	0.231438	0.0187037	0.0314378	1.68084	Over-represented
Leptotrichia oral	0.000203186	0.0105657	0.0103345	0.0141446	1.36868	Over-represented
Rothia dentocariosa	0.0024739	0.0428809	0.0537097	0.0298237	-1.80091	Under-represented
Selenomonas sputigena	0.0290409	0.231438	0.00619312	0.00433613	-1.42826	Under-represented

[truncated: 8 more sheets: Sup. Table 10, Sup. Table 11, Sup. Table 12, Sup. Table 13, Sup. Table 14, Sup. Table 15, Sup. Table 16, Sup. Table 17]
